# Supplementary material for: A programmable seekRNA guides target selection by IS1111 and IS110 type insertion sequences
Source: Nat Commun. 2024 Jun 19;15:5235. doi: 10.1038/s41467-024-49474-9 (PMC11187229; doi:10.1038/s41467-024-49474-9)
Supplement: Supplementary file 3 — Dataset 1 [file 41467_2024_49474_MOESM3_ESM.xlsx]

## Sheet: Sheet1
List of plasmids created and used in this study
Plasmid name	Description	Plasmid backbone	Figures	Benchling Link
pSFA04 ISEc11	ISEc11 (Full ISEc11 with 100 bp flanking sequence on each side, under lac promoter) cloned into BamHI site.	pUC19	2a-d	https://benchling.com/s/seq-adgw6z34EtUP3acQhc3n?m=slm-oTP2I2l6Ohzqwetr5lKd
pSFA08 ISEc11	ISEc11 (Full ISEc11 with 100 bp flanking sequence on each side, under lac and T7 promoter) cloned into BamHI site.	pUC19	2a-c, 3a-d, Supplementary Fig 6a	https://benchling.com/s/seq-HUwdfn8ET70BolWNnwDn?m=slm-LGfkylYA6f4k1OVFH3tS
pSFA47 ISEc11 ΔNCR	ISEc11 without NCR sequence (ISEc11 with 1170-1374 removed). Cloned under lac and T7 promoter, cloned into BamHI site.	pUC19	2a-c	https://benchling.com/s/seq-DX4ajC3U1L9qPBu3bfY4?m=slm-NlwcoUOlM306RNOsw80F
pSFA76 Ec11 ncRNA-HDV	T7-Ec11 ncRNA-HDV (NCR sequence is 1127-1397 from ISEc11). Cloned under second T7 promoter in vector.	pCDF Duet-1	2b-c, 5b	https://benchling.com/s/seq-Ixix4oGJnnSEYzzRN4cb?m=slm-6maYJWzKnqQx9Aywx5pO
pSFA59 Ec11 Target	ISEc11 target site composed of 47 bp from the left and 33 bp from the right of ISEc11. Cloned between RSF ori and Kan resistance gene.	pRSF Duet-1	2b-d	https://benchling.com/s/seq-PKRJkuopKWTCzbuvYiY0?m=slm-Yu5OHH5BDL3gRsVvaBtm
pSFA72 ISEc11 ΔLF	ISEc11 with Left flanking sequence removed.	pUC19	2d	https://benchling.com/s/seq-ViKeV5FpTcjGPTYBeQav?m=slm-cpMf81qDxqETUTpZxFGN
pSFA73 ISEc11 ΔRF	ISEc11 with Right flanking sequence removed.	pUC19	2d	https://benchling.com/s/seq-Qr3QqT1Jmx6mXRlrfFY0?m=slm-1MXZ0TOSfS0fRRgEJAA7
pSFA40 MBP-TnpEc11-StrepTagII	TnpEc11 expression plasmid (6x-His-MBP-TEV cleavage site-TnpEc11-StrepTagII) Cloned into NcoI site.	pCDF Duet-1	3a-d, Supplementary Fig 6a	https://benchling.com/s/seq-YoYKBDBEALU9C99mdUcq?m=slm-CNAnMy880fS4h08PgU42
pSFA07 ISPa11	ISPa11 (Full ISPa11 with 100 bp flanking on each side, under lac and T7 promoter) Cloned into BamHI site.	pUC19	3e, Supplementary Fig5b, 6b	https://benchling.com/s/seq-AmVRMmpePdMXQxpWRuFt?m=slm-xVH8B9l2lL5HTJwJdI7z
pSFA39 MBP-TnpPa11-StrepTagII	TnpPa11 expression plasmid (6x-His-MBP-TEV cleavage site-TnpPa11-StrepTagII) Cloned into NcoI site.	pCDF Duet-1	3e, Supplementary Fig 5b, 6b	https://benchling.com/s/seq-QfMr4xbMpFlh9Md34mHh?m=slm-rY3wLxT2U6G4fZZ36y6L
pSFA05 ISKpn4	ISKpn4 (Full ISKpn4 with 100 bp on each side, under lac and T7 promoter) Cloned into BamHI site.	pUC19	3f, Supplementary Fig 5a, 7a	https://benchling.com/s/seq-xYGtzrf1fWOyvTxBF1Yd?m=slm-SEZjJWNCgWVMTMpTTDe8
pSFA37 MBP-TnpKpn4-StrepTagII	TnpKpn4 expression plasmid (6x-His-MBP-TEV cleavage site-TnpKpn4-StrepTagII) Cloned into NcoI site.	pCDF Duet-1	3f, Supplementary Fig 5a, 7a	https://benchling.com/s/seq-sf9cg8aQv9RgdENffHZD?m=slm-ktnd2g3YWwHyCOA2DuHJ
pSFA06 ISPst6	ISPst6 (Full ISPst6 with 100 bp on each side, under lac and T7 promoter) Cloned into BamHI site.	pUC19	Supplementary Fig. 7b	https://benchling.com/s/seq-ESakSvNeP6yVnj6LnWD3?m=slm-wEgyHLbNQfp4iCIYGpkZ
pSFA38 MBP-TnpPst6-StrepTagII	TnpPst6 expression plasmid (6x-His-MBP-TEV cleavage site-TnpKpn4-StrepTagII) Cloned into NcoI site.	pCDF Duet-1	Supplementary Fig 7b	https://benchling.com/s/seq-IIUior0aDu0YOzTJaUpO?m=slm-ilKD1oGHN8UjVfBr5qXb
pSFA17 ISEc11 Lcat	catA1 (Chloramphenicol resistance gene and its upstream promoter) was inserted after 50 bp from LE if ISEc11.	pUC19	5a	https://benchling.com/s/seq-LxgSzRqkd8yawJCAsgjR?m=slm-CYEwRWo8EzwZqt059rdJ
pSFA18 ISEc11 catR	catA1 (Chloramphenicol resistance gene and its upstream promoter) was inserted after 1397 bp from LE and before 46 bp from RE of ISEc11.	pUC19	5a	https://benchling.com/s/seq-3nSkwa8kIrB88xOPDkbf?m=slm-XGoh1dVkkHe3WCdGKrv6
pSFA43 Target	ISEc11 target plasmid. Cloned between RSF ori and Kan resistance gene.	pRSF Duet-1	5a-b	https://benchling.com/s/seq-rItomnPbgRpaIRkenN8T?m=slm-WHbRtv5BzSYuAfBK231R
pSFA36 TnpEc11	TnpEc11 under T7 promoter without any tags. Cloned into NcoI site.	pCDF Duet-1	5b	https://benchling.com/s/seq-jXtCEoeWM8Ak97EXX0ng?m=slm-oGYSKXqIGXZYPMzW0G08
pSFA74 TnpEc11 + long seekRNA -HDV	TnpEc11 under T7 promoter without any tags. Cloned into NcoI site.	pCDF Duet-1	5b	https://benchling.com/s/seq-S7l8JMpM1Ze20xFCydjo?m=slm-gvhuWtV6dB9LOqgbymJE
	T7-Ec11 ncRNA-HDV (NCR sequence is 1127-1397 from ISEc11). Cloned under second T7 promoter in vector.
pSFA14 Ec11 long seekRNA HDV LFLEcatRERF	T7-Ec11 ncRNA-HDV (NCR sequence is 1127-1397 from ISEc11). Cloned under second T7 promoter in vector. 745 bp of catA1 (Chloramphenicol resistance gene and its upstream promoter) flanked by 84 bp of LE and 71 bp of RE of ISEc11, and 4 bp LF and 7 bp of RF	pUC19	5b	https://benchling.com/s/seq-4SXfy464lgVM7c9bJu66?m=slm-uUZC8mR8n5Tsl4eOel0W
pSFA52 Ec11 LFLEcatRERF	745 bp of catA1 (Chloramphenicol resistance gene and its upstream promoter) flanked by 84 bp of LE and 71 bp of RE of ISEc11, and 4 bp LF and 7 bp of RF	pUC19	5b	https://benchling.com/s/seq-jAIHUifF4v58T7LZSgwY?m=slm-JvOr3RWm6Kfc7CGLLVNC
pSFA09 ISEc21	ISEc21 with 100 bp flanking sequence on each side, cloned into BamHI site in pUC19 vector. Under lac and T7 promoter.	pUC19	6a-e, 7a, Supplementary Fig 12a	https://benchling.com/s/seq-qRucNn2qYxspFuglKqhj?m=slm-vgkiUV2hFuGR0V5h9SOj
pSFA50 ISEc21 ΔNCR	ISEc21 with 100 bp flanking sequence on each side, cloned into BamHI site in pUC19 vector. From start of LE of ISEc21 20-150 has been cut out as the NCR.	pUC19	6a-c	https://benchling.com/s/seq-SL0EocRG5SObDwK3YDYR?m=slm-zuF5fVU43FO5zhlj3RJ7
pSFA77 Ec21 ncRNA-HDV	T7-Ec21 ncRNA-HDV (NCR sequence is 8-179 from the start of LE of ISEc21). Cloned under second T7 promoter in vector.	pCDF Duet-1	6b-c	https://benchling.com/s/seq-KrGu8WnBT90QRmSaaPXy?m=slm-heBexZs5DN4ecc4pBwrZ
pSFA66 Ec21 Target	ISEc21 target sequence 46 bp left of insertion site, 52 bp right of insertion site, cloned between RSF ori and Kan resistance gene in pRSF vector	pRSF Duet-1	6b-e	https://benchling.com/s/seq-rsuZzt0fvoYyhGNCTG7k?m=slm-bWO74Niqx6iGmF2aLd4J
pSFA81 ISEc21 LF15 RF5	ISEc21 with 15 bp on LF and 5 bp on RF.	pUC19	6e	https://benchling.com/s/seq-jfErgYeYOrw893wEVANy?m=slm-1543eM3n08n0rEetER38
pSFA82 ISEc21 LF11 RF5	ISEc21 with 11 bp on LF and 5 bp on RF.	pUC19	6e	https://benchling.com/s/seq-hJzisRGV9sPFktqd6Xvu?m=slm-hTwtrFRNB7ohbpH7CRSD
pSFA83 ISEc21 LF9 RF5	ISEc21 with 9 bp on LF and 5 bp on RF.	pUC19	6e	https://benchling.com/s/seq-BYH271BxqBeycAYCKMnr?m=slm-mugViAzMk1LHEWHBx6S8
pSFA84 ISEc21 LF9 RF3	ISEc21 with 11 bp on LF and 3 bp on RF.	pUC19	6e	https://benchling.com/s/seq-xFL2SfufiYrtOwcxeOXP?m=slm-KI19EJrNdeIlaVn1fUCW
pSFA99 ISEc21 LF5 RF5	ISEc21 with 5 bp on LF and 5 bp on RF.	pUC19	6e	https://benchling.com/s/seq-ySsQ8o9haaaWXOueESGP?m=slm-YEgb9qxQTV7qYkHgPZF6
pSFA100 ISEc21 LF3 RF5	ISEc21 with 3 bp on LF and 5 bp on RF.	pUC19	6e	https://benchling.com/s/seq-X9TsRx5iZqeDY3trgivP?m=slm-i6UxEip6twvvB4bLYHc8
pSFA141 ISEc21 ΔLFΔRF	ISEc21 with flanking sequences removed.	pUC19	6e	https://benchling.com/s/seq-qZm2UJTEvwE0KUPRmRjB?m=slm-5UFrBtD5meEwnMu8cUZI
pSFA41 MBP-TnpEc21-StrepTagII	TnpEc21 expression plasmid (6x-His-MBP-TEV cleavage site-TnpEc21-StrepTagII)	pCDF Duet-1	7a, Supplementary Fig. 12a	https://benchling.com/s/seq-1jUPv0Pw6524ep8YMw4j?m=slm-k5KBwhK4I02vVjGv5iOE
pSFA80 Ec21 Targets and Ec11 Targets	T7 promoter-Ec21 Native Target (CACAGCGATCAGGG) and Ec21 New Target (TGTGCCCTTTCCACGAACACAGGG) separated by 115 bp.	pRSF Duet-1	4b-c, 7b-d, Supplementary Fig 10a-b	https://benchling.com/s/seq-VpD9SvxM3BNStGIolTFP?m=slm-vgEs0iROFEV2QIOyAqMw
	T7 promoter-Ec11 Native Target (GTGAAAATACTGT)
pSFA93 TnpEc21 + Cargo	TnpEc21 under T7 promoter without any tags. Cloned into NcoI site.	pCDF Duet-1	7b-d	https://benchling.com/s/seq-Cd4YtLnynvpFX3OnA4Oy?m=slm-cdo8ftHW8fT4hgm9GqAZ
	T7 Terminator- LF (15 bp) - LE (29 bp from the start of Ec21) RBS and mCherry gene cargo and RE (16 bp from the end of Ec21) and RF (15 bp)
pSFA87 TnpEc21 long seekRNA 172nt +Cargo	TnpEc21 under T7 promoter without any tags. Cloned into NcoI site.	pCDF Duet-1	7b-d	https://benchling.com/s/seq-FPXVvnQxLMFsLY2qtI26?m=slm-C6qM2ZK9tM55XKlOPG8i
	T7 promoter- long seekRNA 172 nt (8-179 of ISEc21)
	T7 Terminator- LF (15 bp) - LE (29 bp from the start of Ec21) RBS and mCherry gene cargo and RE (16 bp from the end of Ec21) and RF (15 bp)
pSFA89 TnpEc21+ seekRNA2 + Cargo	TnpEc21 under T7 promoter without any tags. Cloned into NcoI site.	pCDF Duet-1	7b-d	https://benchling.com/s/seq-2gcoQNzSrKteWczSebZx?m=slm-VYCuCLUrDnid3YUDGxr4
	T7 promoter-seekRNA2 (58 nt) (90-147 of ISEc21)
	T7 Terminator- LF (15 bp) - LE (29 bp from the start of Ec21) RBS and mCherry gene cargo and RE (16 bp from the end of Ec21) and RF (15 bp)
pSFA119 TnpEc21 + seekRNA M1 + Cargo	TnpEc21 under T7 promoter without any tags. Cloned into NcoI site.	pCDF Duet-1	7d	https://benchling.com/s/seq-p4xbwyvEEJyQzOOSE0pR?m=slm-Sg7S1ryjvkvJvXcJjVJo
	T7 promoter-seekRNA M1 (52 nt) (M1 Target+111-147 of ISEc21)
	T7 Terminator- LF (15 bp) - LE (29 bp from the start of Ec21) RBS and mCherry gene cargo and RE (16 bp from the end of Ec21) and RF (15 bp)
pSFA120 TnpEc21 + seekRNA M2 + Cargo	TnpEc21 under T7 promoter without any tags. Cloned into NcoI site.	pCDF Duet-1	7d	https://benchling.com/s/seq-aVT7VanHhuwWS8VjHmQC?m=slm-MBOCOT2jDVBP9fIszq7F
	T7 promoter-seekRNA M2 (56 nt) (M2 Target+111-147 of ISEc21)
	T7 Terminator- LF (19 bp) - LE (29 bp from the start of Ec21) RBS and mCherry gene cargo and RE (16 bp from the end of Ec21) and RF (15 bp)
pSFA113 T7 term -mCherry Cargo	T7 Terminator- RBS and mCherry gene cargo only	pCDF Duet-1	4b-c, 7d, Supplementary Fig 10a	https://benchling.com/s/seq-BoUjrkCcnOCFDEbVCdV2?m=slm-cOr8EcES4bUg8ggdGfAT
pSFA115 TnpEc11 + no seekRNA + Cargo	TnpEc11 under T7 promoter without any tags. Cloned into NcoI site. No seekRNA sequence.	pCDF Duet-1	4b-c, Supplementary Fig 10a	https://benchling.com/s/seq-tzmDz9Fei01o7ioTyV73?m=slm-CbITVBDncjqSiBLryn0t
	T7 Terminator- LF (4 bp) - LE (50 bp from the start of Ec11) RBS and mCherry gene cargo and RE (46 bp from the end of Ec11) and RF (8 bp)
pSFA107 TnpEc11 + long seekRNA + Cargo	TnpEc11 under T7 promoter without any tags. Cloned into NcoI site.	pCDF Duet-1	4b-c, Supplementary Fig 10a	https://benchling.com/s/seq-BGiGk6dHSP6rsrqcorZk?m=slm-ug6095L1lz2P5RNC9jbu
	T7 promoter-seekRNA Full 270 nt (1127-1397 from ISEc11)
	T7 Terminator- LF (4 bp) - LE (50 bp from the start of Ec11) RBS and mCherry gene cargo and RE (46 bp from the end of Ec11) and RF (8 bp)
pSFA122 TnpEc11 + seekRNA M1+ Cargo	TnpEc11 under T7 promoter without any tags. Cloned into NcoI site.	pCDF Duet-1	4b-c, Supplementary Fig 10b	https://benchling.com/s/seq-BHvTt0KnFKWUQqXb1XxD?m=slm-zHmcusxKiVAhEqvpo2Sb
	T7 promoter-seekRNA Full 270 nt – Reprogrammed to target M1 Target
	T7 Terminator- LF (5 bp) - LE (50 bp from the start of Ec11) RBS and mCherry gene cargo and RE (46 bp from the end of Ec11) and RF (8 bp)
pSFA109 Ec11 M1 Target	T7 promoter-Ec11 M1 Target (GTGATTAATCTG)	pRSF Duet-1	4b-c, Supplementary Fig 10b	https://benchling.com/s/seq-rs7pVRc1tmreoqlhOLRw?m=slm-AXYGrufaCkToA3mNYgLJ
pSFA157 TnpEc11 + seekRNA M2 + Cargo	TnpEc11 under T7 promoter without any tags. Cloned into NcoI site.	pCDF Duet-1	4b-c, Supplementary Fig 10b	https://benchling.com/s/seq-MDbBJLWIsx8nQypS6Vg2?m=slm-UJj8OSM4yHWMsDmPosrH
	T7 promoter-seekRNA Full 270 nt – Reprogrammed to target M2 Target
	T7 Terminator- LF (4 bp) - LE (50 bp from the start of Ec11) RBS and mCherry gene cargo and RE (46 bp from the end of Ec11) and RF (8 bp)
pSFA110 Ec11 M2 Target	T7 promoter-Ec11 M2 Target (GGGAAAAAATAA)	pRSF Duet-1	4b-c, Supplementary Fig 10b	https://benchling.com/s/seq-NjnmlD0EcQP4QNa5KEmc?m=slm-iqbavwPW5vH0lKiP8eI5
pSFA121 TnpEc11 + seekRNA + Cargo	TnpEc11 under T7 promoter without any tags. Cloned into NcoI site.	pCDF Duet-1	4b-c, Supplementary Fig 10b	https://benchling.com/s/seq-ogzlQvVxFlOWYk4rw3jA?m=slm-YfHqv0coTpsOaFWSo4oz
	T7 promoter- seekRNA 82 nt (1253-1334 from ISEc11)
	T7 Terminator- LF (4 bp) - LE (50 bp from the start of Ec11) RBS and mCherry gene cargo and RE (46 bp from the end of Ec11) and RF (8 bp)
