# Supplementary material for: A programmable seekRNA guides target selection by IS1111 and IS110 type insertion sequences
Source: Nat Commun. 2024 Jun 19;15:5235. doi: 10.1038/s41467-024-49474-9 (PMC11187229; doi:10.1038/s41467-024-49474-9)
Supplement: Supplementary file 4 — Dataset 2 [file 41467_2024_49474_MOESM4_ESM.xlsx]

## Sheet: Sheet1
Item/reagent	Manufacturer/Supplier	Catalog number
1 kb Plus DNA Ladder	New England Biolabs	N3200S
Agarose	Sigma-Aldrich	A0169
Amicon® Ultra Centrifugal Filter, 30 kDa MWCO	Millipore	UFC9030
Ampicillin (sodium salt)	Cayman Chemical	14417
BamHI-HF	New England Biolabs	R3136
Biotin	Sigma-Aldrich	B4501
Boric acid	Chem-Supply	BA031
Bromophenol Blue	Sigma-Aldrich	114391-5G
Chloramphenicol	Glentham Life Sciences	GA0258
Collibri™ Stranded RNA Library Prep Kit for Illumina™ Systems	Invitrogen™	A38994024
Coomassie Brilliant Blue G250	Glentham Life Sciences	GT0353-5G
Disodium phosphate (Na2HPO4)	Chem-Supply	SA026-500G
Dnase I	Sigma-Aldrich	AMPD1-1KT
dNTP mix	Meridian Bioscience	BIO-39053
Ethanol	AJAX	AJA214-2.5L GL
Ethylenediaminetetraacetic Acid Disodium salt dihydrate AR (EDTA)	Chem-Supply	EA023-500G
Formamide	Sigma-Aldrich	F9037
Glycerol	Chem-Supply	GA010-2.5L-P
IPTG	GoldBio	I2481
ISOLATE II PCR and Gel Kit	Bioline	BIO-52060
ISOLATE II Plasmid Mini Kit	Bioline	BIO-52057
Low Range ssRNA Ladder	New England Biolabs	N0364S
Mark12 Unstained Standard	ThermoFisher Scientific	LC5677
Monopotassium phosphate (KH2PO4)	Chem-Supply	PA020-500G
NuPAGE™ Bis-Tris Mini Protein Gels, 4–12%, 1.0–1.5 mm	Invitrogen™	NP0321BOX
NuPAGE™ LDS Sample Buffer (4X)	Invitrogen™	NP0007
NuPAGE™ MES SDS Running Buffer (20X)	Invitrogen™	NP0002
Peptone	Amyl Media	RM263
Phusion® High-Fidelity DNA Polymerase	New England Biolabs	M0530
Potassium chloride (KCl)	AJAX	AJA383-500G
Proteinase K	New England Biolabs	P8107S
Ribonuclease A from bovine pancreas	Sigma-Aldrich	R6513
Sodium Chloride AR	Chem-Supply	SA046-500G
Spectinomycin hydrochloride	Pure Science	N1054275-25
Strep-Tactin®XT 4Flow® resin	IBA Lifesciences	2-5010-025
SYBR™ Gold Nucleic Acid Gel Stain (10,000X Concentrate in DMSO)	Invitrogen™	S11494
Tris(2-carboxyethyl)phosphine hydrochloride (TCEP)	Soltec Ventures	M115
Tris(Hydroxymethyl)Methylamine (Tris buffer)	Chem-Supply	TA034-500G
Xylene Cyanol FF	Sigma-Aldrich	X4126
Yeast	Amyl Media	RM342-500G
