# Supplementary material for: A programmable seekRNA guides target selection by IS1111 and IS110 type insertion sequences
Source: Nat Commun. 2024 Jun 19;15:5235. doi: 10.1038/s41467-024-49474-9 (PMC11187229; doi:10.1038/s41467-024-49474-9)
Supplement: Supplementary file 6 — Source Data [file 41467_2024_49474_MOESM6_ESM.zip]

Archive with 2 entries (2 files):
- fasta sequences.txt
- Source data for figs.xlsx
