# Supplementary material for: A programmable seekRNA guides target selection by IS1111 and IS110 type insertion sequences
Source: Nat Commun. 2024 Jun 19;15:5235. doi: 10.1038/s41467-024-49474-9 (PMC11187229; doi:10.1038/s41467-024-49474-9)
Supplement: Supplementary file 6 — Source Data [file 41467_2024_49474_MOESM6_ESM.zip › fasta sequences.txt]

>Piv
MSKTYIGIDIAKNTFDACFITHNTWQNCTFTNNQQGFIELTLWIQAHHYNTSTLHLIIEATGAYWEKLAHWAISHHHKVSIVNPLYIHAYAKSLGIRTKTDKQDAILLARYGAKENPPLWQPKSDNEIKLTALLKQREHHKRQLIKERTRQEALSIYVKSYTDDNIRHWSDSITQLDHQIWQLINCTPELNYRASLLATIPGIGKKTLPHLLVVIGDGSSFQSAKHLASYAGLAPRHHQSGISIHKQSSIGFSGQKELRSALFMPAVIVSFGRYPAFQKFVKRMEQKGKTKKQIIIAIMRKLLTISYAVIRQNRPFDKRIHE
>IS1000A
MTFAGIDVSKTHLDLALVSNSPKPTRLRFPNSPEGRQALLAALAHHNPAWVALEPTGAYHLPLLKLLAENRLQVALVNPYHLAAFRKAKGERQKTDRQDALLLARYAQVYHGELWAYTLPPEALRELKALVGYREDLAGRERAILNQMEAAEWAGSKEVLALLQKELACVKGLLGEVEARIQALLATLPEAEVLMALPGVGPQVAAAVLALLPPELWGRAKRAASYAGLIPEREESGKSVERSRLSKKGPPLLRRKLYMGALVAVRHDPEMRAFYHRLLSRGKRKKQALVAVAHKLLRRMMGRLREYYATQLDQGVA
>IS110
MFDTEDVGVFLGLDVGKTAHHGHGLTPAGKKVLDKQLPNSEPRLRAVFDKLAAKFGTVLVIVDQPASIGALPLTVARDAGCKVAYLPGLAMRRIADLYPGEAKTDAKDAAVIADAARTMAHTLRSLELTDEITAELSVLVGFDQDLAAEATRTSNRIRGLLTQFHPSLERVLGPRLDHQAVTWLLERYGSPAALRKAGRRRLVELVRPKAPRMAQRLIDDIFDALDEQTVVVPGTGTLDIVVPSLASSLTAVHEQRRALEAQINALLEAHPLSPVLTSMPGVGVRTAAVLLVTVGDGTSFPTAAHLASYAGLAPTTKSSGTSIHGEHAPRGGNRQLKRAMFLSAFACMNADPASRTYYDRQRARGKTHTQALLRLARQRISVLFAMLRDGTFYESRMPAGVELAA
>IS1110
MLAGLSVGNMVDDKRIGGSMEADQLWAGADVGKEHHWVCVVDDKGTAVLSRKLTNDEQPIRELIDEIDALGCDVSWTVDLTTVYASLLLTVLADAGKSVRYLTGRAVWQASVTYRGGEAKTDAKDARVIADQSRMRGADLPVLHPDDDLITELRMLTAHRADLVADRTRTINRLRHQLIAVCPALERVAQLTQDRGWVVLLTRYQRPKAIRHSGVSRLTKMLGDAGVRNAATIAAAAVTAAKSQTVRLPGEDVAAGLVADLAGEVVALDDRIKSTDADIEDRFRRHPAAEVITSLPGMGFRLGAEFLAAVGDPTLIGSADQLAAWAGLAPVSRDSGKRTGRLHTPKRYSRRLRRVMYMSALTAIRCDPHSKAYYQRKRDEGKRPIPATLCLARRVPTSFTPSSVTTAPGNPNHPRSPSRRLDIFIEX
>IS117
MWEDSLTVFCGIDWAERHHDVAIVDDTGTLLAKARITDDVAGYNKLLDLLAEHGDSSATPIPVAIETSHGLLVAALRTGSRKVFAINPLAAARYRDRHGVSRKKSDPGDALVLANILRTDMHAHRPLPADSELAQAITVLARAQQDAVWNRQQVANQVRSLLREYYPAALHAFQSKDGGLTRPDARVILTMAPTPAKAAKLTLAQLRAGLKRSGRTRAFNTEIERLRGIFRSEYARQLPAVEDAFGHQLLALLRQLDATCLAADDLAKAVEDAFREHADSEILLSFPGLGPLLGARVLAEIGDDRSRFTDARALKSYAGSAPITRASGRKHFVGRRFVKNNRLMNAGFLWAFAALQASPGANAHYRRRREHGDWHAAAQRHLLNRFLGQLHHCLQTRQHFDEQRAFAPLLQAAA
>IS1547
MCPPTGPTSTPPQVKEATTMVVVGTDAHKYSHTFVATDEVGRQLGEKTVKATTAGHATAIMWAREQFGLELIWGIEDCRNMSARLERDLLAAGQQVVRVPTKLMAQTRKSARSRGKSDPIDALAVARAVLRETDLPLATHDETSRELKLLTDRRDVLVAQRTSAINRLRWLVHELDPERAPAARSLDAAKHQQALRTWLDTQPGLVAELARAELTDIIRLTGEINTLAQRISARVHQVAPALLEIPGCAELTAAKIVGEAAGVTRFKSEAAFACHAAVAPIPVWSGNTAGQMRLSRSGNRQLNAALHRIALTQIRMTDSRGQAYYQRLQDAGKTKRAALRCLKRRLARTVFQALRTVHQPSSEHTQPAAACHRSYCSRSCLSG
>IS2112
MRETHTHAWVGIDAGKGHHWAAVVDEAGLIVWSHKIINDETAILHALSEILALADELHWAVDISGTSSTLLLALLAAHDQSAVYVPGRTVNRMSGAYRGEAKTDARDAYVIAETARHRHDLSVLIPPAQLAAELALLTSHRTDLVADRVRLINRLRDTLTGVFPALERAFDFGRHKGALVLLTGFQTPRAIRRRGRTRLSLWLGKRGVRGADGVAEIAWEAASAQNVVLPGEAVAAQLVADIADRVLAVDVQLARIDAQIGETFRRHPQAAVIESMPGIGPILGAEFVVAAGDMSAYSDAGHLASAAGLVPVPRDSGRRTGNMHRPKRYSRRLRRVFYLSAQTSIIKDGPNREFYLQKRSEGMRHVQAVIALARRQVNVIWALLRDDRLFIVDAPALRTA
>IS621
MEHELHYIGIDTAKEKLDVDVLRPDGRHRTKKFANTTKGHDELVSWLKGHKIDHAHICIEATGTYMEPVAECLYDAGYIVSVINPALGKAFAQSEGLRNKTDTVDARMLAEFCRQKRPAAWEAPHPLERALRALVVRHQALTDMHTQELNRTETAREVQRPSIDAHLLWLEAELKRLEKQIKDLTDDDPDMKHRRKLLESIPGIGEKTSAVLLAYIGLKDRFAHARQFAAFAGLTPRRYESGSSVRGASRMSKAGHVSLRRALYMPAMVATSKTEWGRAFRDRLAANGKKGKVILGAMMRKLAQVAYGVLKSGVPFDASRHNPVAA
>IS650
MNYTQNQKVSQITPSTLIIGIDIAKDKHVARAQDDRGLDFGKRLIFENRIFAFEALIEWVKQHQAKHKKNHVIFGVEPTGHYWKSLAYYLTAKGYDFVVVNPMHVKKSKELDDNSPTKNDTKDAKVIAQLIKDGRYSVPNLLDGIYAELRECVKIRDQLTEQLMITEGRIQNVIQRYFPEFFDVFGDWEGKAALCTLKMFPFPSDVQKLTPKIVLEKWKPFVKRGVGIKRATKLVETAKKSIGVKVGLSFAKLELTYLIGQYELYKKQLEELDGELEAIVETLPGATQMMNISGLGAVTVGLFFAEVGDISKYSHPQQLVNLAGLSLREHSSGKFKGQTRITKRGRKRLRRALYLAIRPLVAHNSTFKALHHYYTKRPERPLKKQQSLIALCCKLLRVLFVIGQKQCEFDGSRLIKDIPQMDGLQAV
>ISAar16
MTILPQTVAKTYSYIIGVDTHARKHVYSIITYTGEHVETRDFPATSSSIKRAIAWVGRRTGADASTLWIIEGTASYGAVVTGAVTDAGYTVAEAPSGYQKAGRGVGKTDPLDAQRMAAAALPIEVQKLRVPRLNDGARAALRVLVTARDMLAVERTKYVNALTALLRVTSLGIDARKPLSSTQFLEVAGWRSREETIESQVARAEAVRLARRVGELDTHIKENTTQMTELVKLSEGKELLELTGIGPVVAAVCVAAWSHQGRLRSEAAFASLAGVNPIPASSGNTVRHRLNRRGDRRLNKALHTAAMVRMTHDEETRAYVVKRTAEGKTLKEIRRCIKRFLARRIYKILESAEVLPLTA
>ISAar17
MITTDIDIFLGLDVGKTDHWACAVTKDGTKIWNKTLPNDEAKLVSVYQNLSAKGTVLVVVDQPATIGALAVAVAQNLGIPVAYLPGLSMRRIADMYPGTAKTDEKDAFIIADAARTMPHTLRSIQVSDEDEATLGMLTGFDLDLARQITQTSNRIRGLFTQIHPPLERILGPWLEHDAVLEVLAAWPTPAALRHAGKARIDAKLKKYGARRHTAWASTVIDALDEQSVIVVGTDAAGLVIPHLARQMISLHTQRADVAAHLETMVEAHPLYPVLTSMPGVAVRTAAIIIAEISGKTFTSAAALSSYAGLAPTTRQSGTSIKSERVSHSGNKRLKRALFLSAFASIRFDPASREYYDRKRAQGKRHNQALIALAHRRLTVLFAMIRDGSLYDVPELKIA
>ISAar18
MTTIANTYAFIIGVDTHARTHTYAVIAPNGEQIGTESFPNSLAGRKRAIAWVNRRTQSEVRVLWVIEGVGSYGALLAGAVSNSGYRVVEAPRRYAPARRGAGKTDPIDAAAIAAAALPLIEQELRIPRQADGIRAALRVLTAAREQMTLERTSKINALTALLRIVDLGVDARKPLTETQIVQVSSWRERDEGIDRVFARAESTRMAKRVLVLNVDLKDNQEKITELIESSPAAPLLEVTGVGPVTAAVVYAAWSHLGRVRSEAAFAALAGVNPIPASSGNVERHRLNRGGDRRLNSALHMATIVRTIHDPDTRAYAERRKSEGKSSREVRRILKRYLARRLYRILNALHSLPDAPLSSC
>ISAar29
MTAMSIVAHSHAFVVGVDTHARNHVYAIITATTGELVDTRDFPTTGAGINRATAWVARRTGADLAVLWVIEGAASYGAILAGTVVTKGYSVVEAARMDAKSHHGVGKSDVLDAQRIARAVLPMQEKQLRRPRLNEGVRAALRVLVSARHSMTGERTRAVNGLTALVRVNELGLDARKALTGAQITEVSRWREQDEELALSVARTEAVRLAKRIGDLDKDVAGNTQQITELVKVSEAAPLLDVKGFGAITAATCLTVWSHQGRVHSEAAYASLAGVNPIPASSGNTVRHRLNRGGDRSLNSALHMVAITRMTHDEETREYVQKREAEGLSTKEIRRCIKRYLARRVYRIFNSQAEALIAG
>ISAar41
MTIVAETYDYVIGIDTHARTHTYAIINTRTGSREACQAFPTSPAGMNRTLAWITKRTTGTLLAAVEGTRSYGATITHALTMAGFPVVEVKPPRRQARARVGKTDEIDATAAAMGILYQDTERLLTPRAEGTRSALNVLVASRERIDAERTRNRNALTALAREIDLGVDARKALTDMQVKQISAWREHPTDSVAQRYARAEASRLATAVLDADKLLAANKTQMAELDEQMAPGLAAEFGYGPVTVAWILIAYSHTGRVHSEAAFASMAGVAPLQVSSGNTVRHRLNRHGDRMLNQAVDVIAKVRMQFDPQTKDYVEKRKAEGLSYREIKRVLKRYIVRKVFRRLRVLVP
>ISAfe3
MELQSLFHRVIGLDVHQAQVTACAILTDPDGNVTIERRQFGAFQKDRKALALWCASHRPDTVVMESTGIYWKSPYAALEKVGIQAQVVNARHVKQVPGRKTDVGDAEWLATLARAGLLRGSFVPPAQLRELRLIARQRQNLVGMLSSEKNRLHKVLTDGGIRLGVVVSDIHGQSARAMIQALIQGSPPEAVLRLASRRLKASQEEILDALQGELSASHRFVLDETLRHIESLEAQIARFDVQLLEGLKPQKNALELLQTLPGIDTVGAALLLVEIGDDMSVFGSADRLASWTGLCPGNNESAGKRKSGRTRKGNPYVRRILCECAHAASRTHCALRSKFQSLVVRRGHKRSIIALAHKMLRIIYFMLSHGKYYRDADTDYEALSVQRNASRWIKKLIKFGFLPQHQPA
>ISAisp4
MDLTPMHKRVIALDVHQAKITACAVVEHDDGRVEVTKRDFGAFKRDRRALAQWALEMAPEVVVMESTGVYWKSPFAALEAVGLIAWVVNARHVKAVPGRKTDMADAQWLATLARAGLLRASFIPPVQMRQLRLVARQRQKLVGMCSAEKNRLHKVLVDAGIRINVLVADIHGQSARAMVKALIEGQPMHEVLNHKGRLRASRQELCEALSTEQFSAVHRFVAQEIVQHIEQIEQRIARMDQYLLQGLQPWQPQLRLLQTLPGIDEQGAAMLLVEIGADMSVFGSAERLASWVGICPGNNESAGKRKTGRIRKGNAWVRRLLCEFAQAAARTRCALKAKFDALTIRKGHKKSVVALAHKMLRTIYAMLSNASHYQDKEVDYEALNVQRNAPRWIKMLRKHGFIATPAAA
>ISAli16
MFVGIDVSKDALDVHLLPGNASWRTDNTEQGWKQLMTWLERHGEPAQITVALEASGGFEKGCARKFAEAGYAVSILDPVRVRRFAEAAGQFAKTDAIDARVIARFAQTFTTTTAVFDQATERLAETVRWRRQLIEQKTALDNQLRGLTSTSLRRATRGLLTRLETLIERISDEIAKQIQANPAWAALIEPIRSIKGVGPVTVATLLAELPELGRLDRRKIAALVGVCPYTRQSGKSDAKRLIRGGRLGLRNALYMAALTAMRYDPTLKAFYERLRAAGKPGKVAVVAVIHKMLTILNARVRDALATTPSNP
>ISArsp3
MEVIHPRCAGVDISKKDAKVCVRIQGRGGRSTTSTITTWGSMTGQILGLKEHLLDEHVDLVVMEATGDYWRPFYYLLEDDGLNIILVNAHDARNVPGRKTDVSDAAWLADLGAHGLVRASFVPPPPIRELRDLTRARTIITQERTREIQRLEKLLEDACIKLSSVASNITGVSGRLILQALIDGQTDPAALAEMAQRRLRSKIPELTQALNGRFTEHHRYMTGLYLHRIDAHTADINDLSARIEAAMEPFRFARELLVSIPGFSTTIAEIFIAETGADMSAFATAGQLASWAGTSPGSNESAGRVKSTKTRPGNRYLKGALGIAALSCAKSKNTYLGARYRRIASRRGPAKALVAVEHSILTAAWHMLTTGELYNDPGADYFTRQTPVKTMARAVRQLESLGYQVILEPLQQTG
>ISAzo22
MAQRVGPTRRGVDGTPVEPLSIKHPNAAGIDIGGASHYVAVPPDRVGKGEPAVREFGPHTEDLVAVANWLCACRIDTVALESTGVYWIALYELLQARGFEVWLVDAKSVRHVKARKSDVLDCQWLQQLHSFGLLSQAHRPDEQVCALREMSRLRDITIDERARHTQRMQKALTQMNVQLTNVITDITGETGMNIIRAIVAGERDRMALAQLRNYRVHASTEQIAKALEGRWSREHLFSLAHELKAYDFASEQIARLDAEIEGRLEAMRVFDKRPEANANKGRRKNTLAFDGRRALMNWCGVDLTEVPGIDVGTALKILSELGSSLTRFATAKHFCSWLGLCPGTRISGNKKLSGASKRIPNRVARALKLAALGLSRSRCAMGAYYRKLALRMGSPKAITAVAHKLARIVHAMLSGQASYVKEDQARHEARYRERAIKALQKRAQELGLTLSPQAVPAQP
>ISAzo28
MEVIYPRCAGLDVHKQTVVACARIAGDGPPLQQVRTFVTTTSGLLALADWLESFGVEQVAMEATGVYWKPVWHVLEGHFEQVLANAAHVKNVPGRKTDVNDATWLADLLAHGLIRASFVPPVAVQELRSLTRTRKQFVRERSAHIQRIEKVLEDANLKLGVVLSDILGQSGRAVLQAIIAGQDDPLRLLACVSTRVKATRTELLEALRGHVSPHHRFMLKLHLTHIDALDHAIAAIEKEVGQGLEPFRQAAALLSTMPGLSAVSAHVVVAEIGIDMSRFATPGHLLSWACLCPRNDESAGKRRSTRLRRGANWLKTTLVQAAWAAIKVKGSYLQAQFHRLRARRGAKKAIIGVAASMLTAAWHMLRDGTEWQDLGATHFDRADAHKTANRLIRRLQQIGYAVSVVPV
>ISBcen8
MSAPSAVTVGIDVAKAHVDVSVLGANLDIRRFNNDAEGHSALAVALQPLNVQLVVMEATGGYETELACALQGAGLPVAVVNPRQARDFARSMGRLAKTDAIDARMLAELASVLLRRDDLSRLLRPVPDERQQWLAALVTRRRQLLTMLLSERQRLQITPVGLHSSLLAIIAAIQAQLDDIDAQMVAHVRQHFGELDRLLQSTHGIGPVSSACLIAELPELGRLNRRQIAALVGVAPIACDSGLRNGRRRVQGGRFAIRRVLYMATLTATRYNPAIRAFYQRLKAAGKLSKVALVACMRKLLTMLNAMVKTNTPWDDSLHRA
>ISBli24
MTIISHLYAFVVGVDTHAKNHVYSVLTKSGEHVDTATFPTTKAGIKRALTWAGRRTGGDLETLWVIEGIGTYGAILADHVAEAGYTVAEAASMNARDRHATGKDDRIDARRIAGAVLSMDESRLRFPRQADGPRQGLRILVKARESMTREKTRTINALTALLRGQDLGVDARRKLSMVTIQTVAKWRIRDESVALTEARREAIRLAKRVVELDAEIKDYAARIEALVKASPGAVLLAEPGIGPITAAVFYLAWSHHGRVRSEAAFAKLAGVCPIPASSGNVVRFRLNRSGDRRLNSALYMVAVTRLSHHKKSQAYMARRLSEGKTKKETIRCMKRALARSVYRILEATNPIGQAA
>ISBli31
MSIVAHLYSFFIGVDTHARNHVYSIVTNTGILVETRSFPTTSAGIKRALTWAGRRTSGDLDTLWVVEGAASYGAVLTGHIAAAGYPVVEAGRMDAKARHGVGKSDELDSRRIAASVLPLDADQLRWPRHGEGVRQALRVLLAARDAMSTERTRAINSLTALVRTIDLGIDARKSLTSDQVDEIAKWRTRNEDVDLSTAREEAIRLAKRVLALNDDLQTNHDRLTELVEASPAAPLLDEPGIGPFSAAVCFTAWSHPGRVRNEAAFAALAGVNPIPASSGNTRRHRLNRGGDRQLNRALHTVIMNRMVHDERTRNYVARHYGEEPTKKSKREIKRNLKRYLARRVYKILNALDTVPQPA
>ISBli6
MMNDKQVKVYGGIDTHADTHHLAVIDQAGRRLADAQIPTTATGYQAALRFLGSWPGLVSVGIECTGSYGAAVTRVVREAGITVFEVNRPNRFDRRLHGKSDPFDAYSAAEAVLGGRASAAPKGGDGLVESLRVLRTSRSSALQARTATINQIKGMLITAPEDLRTRYKGLSTPKLIAALAASRPTATPVTAAEATAYSLRLLARRWQALTGQIEDLAGHLQRLLDDHAPDLMRVFGCGRDTVAQLLITAGDNPDRLRSEAAFAALAGVCPIPASSGKTKRHRLNRAGDRQANSALYHIVMVRLRYNQETRDYVARRTAEGKTKMEIIRCLKRYLVRQLYPLIVETLHPRKEVAAA
>ISBma3
MPRLATVVAGQSVHFAQTAMQDTQQHDAVDVFVGVDVGKGQHHAVALDRNGKRLYNKALPNDEVKLRALIAELKTHGRLLFVVDQPSTIGALPVAVARAEGVLVAYLPGLAMRRIADLHAGEAKTDARDAAIIAEAARSMPHTLRSLRLADEQLAELTMLCGFDDDLAAQVTQTSNRIRGLLTQIHPALERVLGPRLDHPAVLDLLERYPSPAALASTTEKTLANRLTKLAPRMGKGLAAEIVQALSEQAVTVPGTQAATIVMPRLAQQLAALRKQRDEVAAEVERLVLAHPLWPVLTSMPGVGVRTAARLLTEVAHKAFASAAHLAAYAGLAPVTRRSGSSIRGEHPSRRGNKVLKRALFLSAFAALRDPVSRAYYSRKIQQGKRHNQALIALARRRCDVLFAMLRDGTIYQPKSAPNA
>ISBmu4
MASISNAPVRHRTVGIDLAISAVQVAQIFDDGRAIGKPIRFRLTSTDLRRFVSAIKSGVGADTPITAVMEPTGMAWFPVANWLQRAGIKVIRVKGQRVKALRKYLSEHAKTDAADAHVLGAIPGFGGRGLDPVHVPGPEQHSLQRLTKQRHRYQELVCSARRRVLDLIRWACPALEPVLPDTVTQLTLAILGELLDPRKVVAMRRDVLARFLSQHASGNHPKSGPFIDSLVEKLKAAAEETIELHGDSVDFTALQFEVAQEVEHLRLWDRHVRAIEREVEQIYQRVHPSDALRSIPGIGATLAPLLIGVLGYAKRFRNEDHIRGFCGMFPTRSSSGGIEKPGQRLTKSGSDRVKRALYIAADVARKIDPDLAAVYWRLMVNKGHHHKQAICAVATRLINRIYRVLKTGEPYVLRDQEGNSISVQEGKRIVAAQFKVPLEVRQSRRNQPMPEPA
>ISBth13
MFYLGIDIAKHKHYASIIDQTGKPITKPFPFQNHKEGGQALLNWMYQYIESPTEILIGMEATGHYWLAVYSFLLDHGFSVVVLNPIQTNAWRKGTEIRKRKTDAIDATMIADIIRFGRFVETPLVDEKMFALKQMSRFRNALVSNMSDLKRKALVVLDQTFPEYQSIFSDVFGKTSSQILLEYASPSDYEQISIDDLTQIIEQTSRNRLGKKTANKLMELASNSFGVTFCKDAFSFQLKMLMEQIRFIEDQIKECEEEMSQLLIDLDTPIMTIPGVGPILGATILSEIGDIHRFDKPSKLVAYAGIDASVSQSGQFEASGTSISKRGSSHLRRALFQAAITAHKHDPVLKAFYEKKRKQGKHYYVCIGAVARKLCYIIYAILKSNKPYEVPPHTTET
>ISBth166
MRLFVGLDVSSFDIKACILNGEGKKLDSFSVNNDLPGATALKKRVLKCIANQEIETFKIGLESTSVYSFHPSMFLHYDEDLQRFGAKVFLMNPKQIANFKKSYSDMDKTDAIDAFVIADYLRFGRNQMSIVKESQYVALQQLTRSRYQLVRMLTKEKQHFLQHLSYKCNTFSQEVDSSIFGNAMMELFLEKFSLEELADMPLEELAEFLQTKGKNRFGDPKCVASTIQRAVRSSYRLDKVVEDSIDVLLGTSIAVIRTYQQQIKEIEKSIKRIMAGLTQTLESIPGIGPVFAAGIIAEIGQIERFDDETKVAKYAGLYWRTHQSGRFTAENTSLSRNGNHYLRYYLVEAANSVRRHVSDYQEYYVKKYNEVPKHQHKRALVLTARKLVRLVDALLRSHQLFTPERCVKV
>ISC1190
MEAPVAGIDVSKDKLVVYFQGKYYEFQNNKQGFEGVKQVLPKGCKVAIESTGIYHINLAKYLGKEYDVRIINPLILKKFKDIRGKKSDKNDAKKLAELVISMGSEFTTSEAKELTSQWDFITRSIVRVKNRLRRDLILLGYKDSLSKKNLNEVLRGEDNIVLSEVRFLLDELERLEVRKREIEEELEDLVPKDSLIFTIPGIGRTLGCIILARVGDVKRFGDKKRFVAYCGLDPLVESSGKSVVSRGISRRGDAVLRRAFYLAALTAIKVNPIIKRFYEEHKGNLKGKKLITACARKLAVITWAVLYYNKPFDASE
>ISC1228
MVEMGIEAKSSGEGVTSPYSRTEHCENIHEYRCDTRVGVIGIDVSKEHLVTSKGRVRKFTNNEKGYEEILTMKPNIIVIEPTGVYSTRPCQYFKERGVKVLLVSPTLLWKEKDVRGKKTDFYDAEKLENMVNKAREYVNNPLKELVSLYLFMKDVQTKQENRLRRALFLVSDEEKLSEERLEKFSKGDFSDVKLYQLEYTGTVLREIQVLARTLLQTREELKEVRKMIEGNVPQDHVLLTIPGIGKLAAGIIIGIVGDIKRFPRPESFVAYCGLDPVVERSGRIEVRKGISKRGNKYLRSLFYFLAETQYSRNPTLLKFYETHKDKLKGRKLYTALAGKLARIVWSVWYNNKPYEVK
>ISCaa14
MQSSINYVGVDISKPFFDVALPNGQAYTYYKFDNRQDGFEALLKVLPQNSVVVMEASGPPYYMKLAAYLTQQGIGVSVINPLVIRRFCQMRMSRAKTDKKDAKMIAEYGQMEKPALWQPPQKYVVALQQMQALLDNLHKEHTALSNQHEGFSSSGMLGTKLEQIIEQELKHKQELIDKLTKQMEELARKHYGSMLADLETIPGLGRKTSILLIVLIGGFNRFSNYRKLGSYIELSPRIFESGTSVKGKARITKMGMSRIRAMLYVCAWSAKRYNKACRELYQRLLAKGKAKKQALIAVVNKLLKQAFAIVTNQTVYDENYVSKPCF
>ISCaa7
MLNHLILVNYMQYTHILGIDISKKTIDVALSQNKANDSIVSHKFTNNLKGYQALIAWLKKHKAPIEQILVCLENTGIYHRSLVSFLQSHQAFIWVENATSIKWSNGVQRGKSDQIDAQRICFYAFRNQDKARQFSTKDESLQQIDDLSALRERLIQARVALLAPIKELRETGLKKNATMLEESSKQTLASLEKEIRAIEDKIKQIIQQQKELENKYQIIRSVPGVGFVTAIHLMIYTHNFKRFDNAKQLACYAGVAPFEYSSGSSIRGRTKVHPMANKTLKTSLHMCALSSIRNNVEMKEYYEKKVKQGKNKMSVINAIRNKILLKVFACVRDGKMHEYKQVA
>ISCARN20
MAMRKRDDDLVFPNAAGIDVGGSSHWVAVPRQACDEPVREFGAMTDDLHAMADWLLACGVDTVALESTGVYWIPVFEVLEQRGLTVFLVDARQMKYVPGRKSDVQDCQWLQKLMSLGFLRAAFRPTDEVCVVRAVARQRDVLLAEQASWVQRMQKALVQMNIQLTEVLTDVMGLTGQAIIRAIVAGERDPKTLARYRNARVKASETEIAKALTGNWRDEHLFVLRQALAMYDDIARHLGECDAKLQGLLSQLGAAKVDLGKTPRAGSKLRAQFDARQILANWAGVDLTRINGLGLAAVMKILSEVGPNLSRFANVKHFCSWLGLCPGTKISGGKVLSAKTRRSANRVRQALKMAAMSLSHSDSALGAFYRRLSGRMDKPRANTATAHKLARMVYFMLTRGEAFVDQGQQRYEDQQRERSIVALKRRAAALGFQIHPNPVPA
>ISCARN26
MVGIDVASAHVDGACLGAALPAELAHVSNDADGHSALADALAKLRPGLVLMEATGGYEAALACTLQAAGLRVAVINPRMARDFARAMQRLAKTDRIDAATLAAFAAVLAQRPDCERFVRPLSEPEQQDLAALVTRRRQLVAMQLSERQRLRLARPVTRPSIDALLEAIARQLDDVDAEMVSHVEQHHAMMAKLLQSVAGIGRVAAATLIAELPELGRLNRRQICALVGVAPANDSGSSRGRRRITGGRFEVRRALYMATLTATRFNPAIRAFYERLVAAGKLKKVALIACMRKLITHLNAITRDHLNAQNQPLTT
>ISCARN52
MNKHSKNAAKRKMRGALRVADCNLLADAVAIGIDLGDSSSNICVIDAAGEIESESRIRTTEAGVRAYFEHLAPARVAMETGTHSGWVSRLIAEYGHHVIVANARELRKIHQSNHKNDRADAEALARMLRADPRLLAPVTLRSAAMQNDMALLRARDVLVRTRARCTTAARGLVKASGKRLPGCSTESFPRKVRAYIPAELQGALEPLLAVLEALDVQIRSCDEQIATMAQERYPASAVLEQIAGIGTLTAVAFMLTLGDCDRFEHSRDVGPYLGLVPRQADSGACSPQLGITKAGNSSMRRLLVGSAQYILGRFGPDTDLRRFGLRIAARGGKNAKKRAVIAVARKLAVLLHRLWVTAECYEPLRNERLAQTASPTATTATASTAASSTATTAVETAA
>ISCARN57
MYIGIDIGKADFHCALLLEEKVATKSFPNNGKGFNQLAAWLRNRRVEHGHACMESTGGWSEELATFLHDRGYVVSIVNPLAAKAFGRSELSRTKTDKADAALLARFCAAHRPKPWIPPSPQERRLRQLVRRRSDLVASRTAESNRLGAPGTDAVRTSIETSVAFLNEQIAAIEEQIKNDIDSDPKLQNNRKLLESIPGIGTTSASSLIAEVQDMQQFDSARKLAAHAGLSPQVRQSGTSIHSSSLTPIGNRALKQIFYMPALSAMRHNPIIIAFAQRLRERGKRPMQIVVAVMHKLLVIAYGVLKSQRPFDPNRA
>ISCfr13
MTAKDQFAAHVGLDWADKKHDVCVQFKNGDRIFHVIEHTPEALDIWLNELHQRAKGRIAIAVELKKGPVVYALQKYPFVTVFPVHALSLARYRQAFWPSGAKDDPQDAELALDLMLRYPHKIKAIEADNPDIRLLQQLVEQRRLLVEDKRRFVNRLINTLKQYYPQPLEWFSHRDSSLFCELIIRWPSLQQLKRARSDTVRHFMNAKGGPAVAYTEQRVASIASAIPLTTDKTVIEANALMATALASQIKLTGDLIRTYDERIESLFDTLPDAELFKSLPGMGPCMGPRMLAALGDNRDRFNSAEEIQNYAGIAPVTERSGQKSWVHWRWQCAKFVRQTFVEWTAKTVNSSYWARLYYQGQREKGKSHQSAIRALAFKWIRIIYHCWKTRTRYDEAKYLLALEARKSPLLKP
>ISChy2
MNKIEKLLLVHGSDIIFVGIDVAKKNHYARIINHIGLEPVKPFKFNNSKDGYFRIVSKILEAKEKTKAERVIIGLEPSGHYWKPLTWFLKQQGYRVVLVNPFHVKKRKEEEDNSPTKNDRKDALIIAKLVKEGKFLNCLLPEGIYADLRNLSVARKQLISKLNSAKNKLVSIIDEYFPEFEEVFKNLLGKAALWVLRHCPFPSMILNYTKEELAENLKRAANKRVGIKRAEKLIEAAQKSVGVKEGLKGAYIRLHSYLDEIEFLKGQLETIEKTMEELLKKIDIAEYLLSIPGIGVITVAGFLADVGDLANYTHFKQIQKLAGLNIAENQSGKHKGKAKISKRGRPELRNLLYKASLTLVAKNKEFKALYNYFLKRPKNPLKAKQALIAISVKLVRVMFALAKKRENYDPQKVLGEYRIMQINQLAA
>ISCla1
MQDLLEICCGLDVHKETIVACLLKGSVNDDKPQKTIRTFSTLLPGLEELKAWLESENCRHVAMESTGVYWQPVYNIFENALDGTMVVIVANARHMKNVPGKKTDMKDAEWIATLLRAGLLNGSFIPLQTVRELRDLTRYRKSIIEELSSQKNRIEKYLQSCGFRLSNFLTDIFGVSGRAIINHIAEHGSITAEEVESYVKTRARNKLQEIKLSVNGRMNGHQRKFLRLLLKHLDETYEHLCEIEGDINSELEKFKRQIEQLDGIPGIDKTAAAAIIAEIGIDMSKFKTAEHICSWAGLSPGNNESAEKKSPLEQRVIPTSRGYFVKLHGVLAGIHTLLRGIGKNSAVEERKQLLLGNYWLSSIICLRMTLTMMKKFFVKFERNRKRFVLNGLSMRPKSWVKLCLNQLNFX
>ISCps4
MTKFSVYIGIDWANDKHDVCVQVANSSARKFEVIKHSPKSINEWITSLHKQYKGQIAVAIELSKGPIVYALQKFDFITIHPVNTSMLAQYRKAFSPSGAKDDPTDAELALDLMLRYPNKIKALKMDSESVRKLTYLVEQRRKLVDDKRRFSNRLIITLKEYYPHLLDWFSHRGSGIFCDFITRWPNLQKLKRARADTLKKFFGSYPGRTAAYSVKRIQSISEAEPLTLDNAVIESHQLLAVALANQLLVAVKVIKVFDREISELFNALPDAELYKSLPGTGPCLAPRLLVAIGENRSRFNSASEIQMYAGIAPVTVRSGQKSWIHWRYQCSKFTRQSFIEWATKSIRQSYWAEIYYQQQREKGNTHQAAVRSLAFKWIRIIYRCWKTKEPYNEAKYLKALSDRNSPLLFKEKAC
>ISCps7
MNTQINQNEINVGVDTGKTQLDIYIRPLGIYFTVTNDEDGIKTAMTEIKKHKVTRVVIEATGRLEQAFIMACAKAKIPFVIANPVNIKRFAGAINQKAKTDKLDAQLIAHYAEAIKPTLSQLKPEQIRLMSDLLSRRRQLMDMQTMEKNRLQIMPKEITSSIKPVLTVLKNQLEKIDNKIHKLIESCDEYKIKNDIIQSAPGVGKVVAFNLISEMPELGYINNKEAASLVGVAPFNRESGSYKGKRMIRGGRSQIRTAMYMAMMSAIQCNPTFKTLYQRLVAVGKPKKVAIIACIRKLVITLNSMVRDGVYWDPKMN
>ISCth14
MHKEKHCAVVIDCWMEKIGEVNFENKPSKFPAFVEEIRKICGTKDFVFGLEDTRGFGRNLASYLTGRKFEVKHVNPVYTSAIRLSNPIIYKDDSYDAYCVARVLRDMVDTLQDAKHEDIYWAIRQLVKRREIIVKYNVMNKNQLHSQLSYGYPSYKKFFSQIDGKSALCFWENYPSPEHIWCTTPEQIYETIKAVHQAFKIERVHAIIDMIKKDGNTQKGYQEERDTIVRNIVKDIKNNQELLKDIEKQLRKLLPQTGYKLQTMPGIDLITEAKIVSEIGDINRFPNSDKLARFMGLAPVHFSSAGKGKEERCRNGNRELNAIFHFLAIQMVAVSPSGKPRHPVFREYFEQKVKEGKNKPQALICISRTLVRLIYGMMKTKTEYRPYEKKEEEGNN
>ISCth7
MFYGGIDVAKYRHEICIVDESGNVILQIFVDNTRNGLDKLIHNLKRLEIEVSNVEFCLEATGHYWLSLYYHLTELGYKIHVINPIQSDALRNFYVRKTKTDRKDAHLLADIVRFGHISETKLASETVLKLQNLSRLRFEFVRQVGGLKNRVLGILDRIFPEYPQCFSNVFINTSRELLKSFTAPEDLAEADLSELTDFLNKHSRGRLGVDRAKQIQALAKGTFGINIALDAFTLELRLLVEQIEFIEEQISVIEEAIDQVMEEMRPSKDTAYRHVLETIPGIGPVLAASIIGEIGDINRFPNAKALVAYAGLDATVRSSGQFEGTRNRISKRGSPVLRHSIWLAAVSARRFNPEMKEFFEKKRSEGKHTLVATGAVARRMVHLIYSLWKDNRPFDPNYQWSPTNSR
>ISEc21
MAGKVTETAVVGGVDTHKDLHVAAVVDQNNKVLGTQFFSTTRQGYRQMLAWMTSFGALKRIGVECTGTYGSGLLRYLQNAGLDVLEVTAPDRMERRKRGKSDTIDAECAAHAAFSGIRTVTPKTRNGMIESLRVLKTCRKTAISARRVALQIIHSNIISAPDELREQLRNMTRMQLIRTLGSWRPDASEYRNVTNVYRISLKSLARRYLELHDEIADLDVMIAAIVDELAPELIKRNAIGYESASQLLITAGDNPQRLRSESGFAALCGVSPVPVSSGKTNRYRLNRGGDRAANSALHIIAIGRLRTDDKTKEYVARRVAEGHTKMEAIRCLKRYISREVYTLLRNQNRQINSIPITA
>ISEc32
MSQPNLQCMGIDVAKLSLDIATTDTIEPFTVGNDEDGFAVITDKLKHTKINLILMEATGGLEAAIACKLQSEGYDVVVINPRQARDFARSMGYLAKTDKLDAAMLAQLALVIDRHPDRSRYIRHLPDEARAVLAAMVVRRRQLNHMLVAERNRLYPSHPQSRKSIDNIIDALQNELDRINEQMKQHMTAFFQEQARLIGSVKGVGDITVASLIAELPEQGKLNRREISALTGVAPLNRDSGKMRGKRTTFGGRAGVRATLNMAALVATQFNPAIKLFYQRLLAAGKPKKLALVACMRKLITILNTMLRKGEEWNASFQSQVIS
>ISEfa16
MKLFIGLDVSSQKLDTCFLTDSKEILFEGSLSNDLIGASEIKQRILEYQETFGFYQIVIGMESTSVYSFHPAMFFYLDEDLKLLPVEVTVENPYRIKQYSRMFDQDKTDKIDAQIIADYLRVDLHTLSPIKEEVYVGLQRLTRSRYQLVTQMVEAKQHFLENLTYKCNTLSKELANEDNKTSIFGASIMNLLTEGITLDEFSEMPLEAAVELLQKLGKGRFKNPEQLVKSIQKAVRSSYRLGKVTKNSIDLVLGIIANEIKFLKKQIKEIEKAITALLETIPEAQCLLSVPGLGAVYTAGLIAEIGQIERFDDQSKLAKYAGLTWTKNQSGNSQSENTPLNRSGNRYFRYYLIEATNRVRSTLPEFKEYYQKKRNEVPKHKHKRALVLTGRKFVRLIDALLRNGQFYQPAKVVIEK
>ISEnfa110
MNCVGIDVSKGKSMIAVMRPFGEVVVSPFEVRHTANELSELAGLLKSLDGETRVVMESTGNYHAPVAWLLHDAGLYVSVVNAMLVHDYGNNSLRRAKTDKKDAVKLANYGLDHWLTLPRYIPEEDTRLMLKICYRQYQQYSKVQTMLKNNLISLLDTTFPDANRLFTSPPRADGSEKWVDFVATFWHCECVCGRSEKAFTTQYQKWCRKHGYNFSEDKALDIYASACRHFGVIPKTDTAKLLVEQAISQLQTTSSALAALKQEMQSLAASLPEYPVVMGMFGVGPTLGPQLLAEIGDVRRFHSKKALVAFAGIDAPPYQSGQIDVRSRSISKRGSASLRRTLFLVMSVILQCAPIDEPVYQFMDKKRSEGKPYRVYMMASANKFLRIYYASVKAYLESLEHD
>ISFac9
MLSVGIDTHERMHYAEIQDEKENKLWHGKIRNIKEDFEFLIDKISKIEKSNNDKVEFIFMNPTGNYHVPLKYFLENNNFTVYMVDARKTLNLRKMINLNTIKSDSEDAHILAATPWHDPKYREYTGHNRSSLSSISRERSIVVKSITAIKNYIHSDLAAVFPEFTDLYSINSAAGMAILYEYATPYSILNAGIDNIIKSIKKASKGHYRIEDINRLMETAENSIGIPDKDDAYKFKIRMNISRLRDEMNNLKNIEKEIISRSSNNGDVNNLTNLRGLGIINSAIIVSEVGNIEQFESALKLESYAGKCPDIGGSGGKTHSKGITHVRNKFLSNAVYESAISLVMNKNKEFYDIFNREIGKKKSNVQAYIAVAKRLLFHIYSIMKNHKPYKEKMVGNYKRYA
>ISFnu3
MFLLGIDIAKLNHVASYIDSSTNEVIFSNFKFKNDFKGFSALLNKIKSFDAKNLIIGLESTSHYGENLINFLFRHDFKVALINPLQTSHLRKANIRDAKNDNLDSLNIAKSLLFTKLNFVSEKNIECFSLKKLTRFRNNLIKQRSKAKIQLTSLLDLLFPELQYLFKSKIHSKAIYSLLKKYPSTEEIAALKDDEISNLLYASSKGHFKKEKSIELKSLAKTTVGIKDTSISLHLIQLIELIELYTKQIKDIEIKITDTVNKLDTTLLSVPGISIIACAIILGETNNFENFSSSKKLLAFAGLDPKIRQSGNFNASSCRISKKGSPYLRYALIFTAWNIVRHSEKFNKYYFLKRSQGKSHYNALGHVAHKLVRILFTLIKKNISYQEEKLE
>ISFop3
MYHNFIGIDISKNDFVVAIHGKKKTFKYLNNLTGFDELLSDHPILKDKSFVVVETTGGYEKALLEYLITKNIVVHRANTRIVKHFIRSTGQLGKSDNIDAFGLAKYGYERHRDLEFYQPNDDKMQKLIKYILRKQDIKKQLTAEKNRYQAPDQKYTKDSHQRMIEFYKQEIMIIESLINELVDDCQYLAKARDLLVKEVTGLGNATATSLLALMPELGNLNRKQVASLAGVAPYPYESGKKVGYRKTYGGRADLKPILFMSALTAARSKGKLGIFYRDLVEKGKKKMVALVAVMRKIIVIANAKIRDLKRDLKIL
>ISGka2
MDVIYPRCAGLDVHAETIVACALWEEDGHIQKDIQTFSTFSKGLGDLLEWLEEHGVTHVAMESTGVYWKPVFAFLEGYVDLTLANPQRIKNVPGRKTDVSDAEWIAKLLRHGLVEKSFVPPADIRELRDFTRLRKKWVGQLTSEKNRIQKVLESSNVKLGSVLSDLFGVSGKDILARLLEKGYVDKDELDQCLRGRLKKKKQAVYDSLLGTLTEHELRLLRLLWKHVEELERLIEEVDQHIDRLLEPYREEVNLLMTMPGVKKQTAAVIIAEMGTDMSVFETPERAASWTGLSPGNHESAGKRKSTRTTKGNPHLRSALCEAAWSAARSKTHPLSRKFWSLAARCGKKKALIAIARRMLVIIFCMISRKEPFRQPQLI
>ISGme8
MEPNDAVVGVDVSKEHLDVYLMPTGDQKRVTNDDAGCAELTTWLITNAPCRIVLEATGGLEMLAVSTLSAAGLPVVVVNPRQVRNFAKACGLLAKTDILDAKIIARFAQAIKPEIRPLKDETSQNLAALLARRRQLVEMLVAEKNRVISAAPTVRKGIMTHIAWLTQQIDDVDKDISTLIQSSESWKAKEEILTSVKGIGPVTAATILAALPELGTISRQQLGALVGVCPYNRDSGKFRGKRAISGGRATVRSVLYMATLCAARFNPVIKAFYQRLTSAGKLHKVAITACMRKLLTILNAMVKNNQKWDHSKFTPLLH
>ISGpa2
MNAPIYCGIDVAKRNFVIGFSHQKKTKTETNNAKGIQHTLDYLSQFNVALITLEATGGLEIPVAKALARAGYRVFIANPLKASEFAKSQTRAKTDAKDAVNLAFYGLTCELKGEVEHQLYVPLSEQEEQLEALVVRRRQLVDMRVAELNRLQQSHETQLDNIQQHIEMLDKLIAELDKDIDDQSKHFSDKADLISDIKGVGKNCVAVMMSSLPELGKLSSKRIASLVGVIPHPQESGQWKGKSFCYGGRAIVRNALYMAALSAIRFEPVFKAFYTRLVAKGKAKKVAIMACMRKLLTIMNALVRRNEKWDATRYLSTESVGQN
>ISGsu4
MRFYTKTHKYYCGIDLHARKKYVCILDSEGTVLVHREINCNPESFLRLVAPYREDLVVGVECMFAWYWLADLCRNEKIEFVLGHALYMKAVHGGKAKSDKIDAHKIAVLLRGGMFPLAYVYPPEMRATRDLLRRRNFFVRKRAELMAHIQNTVTQYNLAPLGIDLGVEENRHEVAQLFHDPEVRKIIEIDVAMIDAFDDVINVLEPDIEKTARQHNLHALKLLRSINGVGKVLGLVMLYEIHDINRFPTVQDFSSYCRLVKCAHESAGKKKGVGGSKIGNVHLKWAFSEAAVFFVRHNPQAKILMEKLVKIHGKGKAISILAHKLARAIFYMLKNNVPFDREKFLATA
>ISHaha5
MNPVVGLDVSKGESEVQAFLDKGKPYGKSFSIKHDLDGLGSLLEFMEGVKDATGIQPSVVLEATGHYHAPVVQFLEQHNYLLIIVNPLISHRAKSSSLRKVKTDAIDAYRLCELYYKEDLEPYKRRGTQLLNLRNLTRQHENITGIYVQTKLQFQAVLDQIFPEYKGVFGDLYSVVSLLVLKEFPSSEDILAVSQDALADKIKEFCKSRSKRWAAEKAQELKKAAARNPFKKTLYQSHLLSLGMYINMLLQYKEHLSRLDSEIDALAKEVEEYKIIQSIPGIGEKIAATIISEIGEIDRFNHPKKLVAFAGVDPEVHESGKFKATLVRITKRGSSRLRHALYMAVRSGIRDCRKQKTTAEIIPRNRKLRAFYDKKRKEGKLYKVAVIACVNKLLHWIYALLKNKTTFQDIA
>ISHne3
MSERFVGIDVSKETLDVHVLPEGRAFAVARTDSLLAALSELGADLVVLEATGGLERVVTAALAGAQIPVVAVNPRQIRDFARATGQLAKTDAIDAAVIARFGQAIRPAPRALPDAAAQQLAELVTRRRQVIDMAVAERNRRRLVTARPALRSIDRVLKVLEAQLADIDREIGDRIHASPAWREAEDLLKSVPGVGDQTARTLIAALPELGTLSRRQIAALAGLAPFNRDSGQWRGRRSITGGRADVRSVLYMAALAGIRFNPALKACYQRLRTAGKPAKVALVAVMRKLLTILNAILRDKSPWQTQNA
>ISHne4
MPQNVIGVDIAKDWIDTHCLDSGRSGRLEMTPRALKAFARRCGGALVVFEASGGYERPLAEALGAAGVAHARINPRQAREFARATGRLAKTDRVDAQVLARMGRALELSPTPPPDPARTRLAALMARRDDLTGEAAREACRLRQARDAFVRADITSLIGILKRRIARLEAEITALIKAHAPLAEAEARLRSAPGIGPITAASLIARLPELGHVSRGAIANLAGLAPHACNSGQMRGQRRIWGGRKDVRTSLYQAAFIASRYDPALKALRQRLQDAGKPFKVAIIAVARVLLTQLNAILREQRNYRPGI
>ISHne5
MTLITIGVDVSKDTLDVHLHPDGLHRQFTNDAAGYRTVLGWVAGRPVARLVFEASGAYHRAFERAMGEAGLALCKVNPARARRFAEAIGQSAKTDRIDAAMLARMGAVLEPAARAAPSKTASDLKELHMMRAALVKDRTAAKNRAGTLTLPLLKRQLRQRLAAIDRQITQIEQAMQALIEADPELARKRDILISIPGIAERSAFALLTGMPELGDLGNPAASALSGTAPRTRQSGKWTGKAFVQGGRAHVRRSLYMPALAAARFNPDLNHTYRHLTGRGKPPKLALTAIMRKLIILANTLIRENRKWTPKPN
>ISKol6
MDIVGIDWSWNFHTCYSIEQDKVFKIKDGIAGYEKLLKTVSKDAVFVIEESFNRLGDFLLSRGKEVYLLPPKRSKEARGYHSNGVKTDSTDARCIALTYKEHPEYCIKATHDELGMLFRELLRHYRYYTDMSSRLKNKLQNELHNYFPEYARVMGNSWTDCDGRIFLLTICPDVTELRKTSDKEINRHFKANHLRYTSSLKRKVKELREKAIDWGMSKYTRDMIANVATQLLEAKREKKKITKEMEKELRKSKYNIILTLPGVGVATGMALVTAFLTHEFKNYRDFQKYCGTMPIVSQSGNFRMCRMRKNCDKKLRGILHMMAINAKKCGAWMKGYYDKKTNKEGKKPSLALRALANILVKIAFAMLRNLKAYDEELFLSSRGNKSPRLNYTTRNSIPGTKKMKKEKLSLPVSVAQTNCHLGTVSGSLSP
>ISKpn42
MSQPNPLCVGIDVSKATLDIAASSDVAQFTVSNDSDGFNAIITGLRRHSVALVLMEATGGLEVAVACSLQAEGFEVAVVNPRQARDFARAMGYLAKTDRIDARVLTQMAEVINRHPERKRFIRALPDAERQALAAMVVRRRQLIAMLVAERNRLHPFHPQNKKSINTIIKALEDELVRLEKEMDSHIRNHFKEIAERLSSIKGVGTMTVSAMLAEIPELGTLSRREISALIGVAPVNRDSGTMRGRRTIFGGRAGVRSALYMAALVATRFNPVIKTFYVRLLAAGKAKKVALVACMRKLLTILNAMLRKNEEWDESYHHVAP
>ISKqu3
MFPVGIDVSKNTLDLCMLYDGIKGRIKTRNIQNNRHSVENILRWLRLQHCSPEDVHVVMEATGVYHEQLATELHDAGFRVSLANPHRSWEFARGMGIMTKTDKVDAYMLACYAFLKKPHRWEPPAPEIRYLGALLRRRDVLLGDALREENRLEKYLSTDTPADIISSCRRMAQLLREEISNIERQIKAHIKASPALRRDYTLLTSIKSVGPQLGMHMLIVLRSHNFVSAEQAAAFLGVVPIEKRSGTSVRRRPRMSKIGPPQLRAKLYMSALCGKIYNKRMRNIYDEMCLRGKPKMVAIGALMRKLVHWCYGVLKTGTVFNDEDLKPVLST
>ISKrh6
MENRFAVIIGLDVGKTAHHGCALDATGHKLFDKPLPQDETQLRELFTSLQERGEVLMVVDQPNTIGALPIAVARDTGCAVAYLPGLAMRKAADLYPGRSKTDARDAFIIADTARTMPHTLRQVDHDNEVLSALKVLAGFDEDLAHETTRALNRIRSLLTQIHPALERVFPGGTLSTDLVLELLEKFGGPTGFTSAGRGRVLRFARSHSRRDPSALVEKIFTALSEQTVTVPATAAVELVIPRVAGQVKELKAQRATVAHEVEAMLEDFPLASVLMSMPGIGIKTAAQILLAIGDGTGFETAGHLAAYAGIAPITRRSGTSIRGEFPARSGNKRLKNALFYSAWIASNRDPISKAYYDRKRAEGKRHNAAVICLARRRCNVIFAMLRNGTYYQPPTAPTPEPTALAA
>ISL4
MVNGKKVNDYAISNDMVGFNRLIGDLKQVTKPQIIFEATGVYSRRLQAFLDMHELRYVMTNPLEAKRKTKDDLHQNKTDKLDALHLAKLQSEHPQRLAYVQNKEYQELMANNRIYEQASHDLITNKNRLHKAVQLTFPEIEHLLANPRGKNYWSIALRFPHPDIVLETKEADIIDFLKGLSGIGKKRANDITQNLIRLAKVACPAVKKNSAHIRGLKMAINNILSAEEECQTALQEMAKLAPKRDLEILTSIPGIGENTALRIISELGDIRRFNNPSQLNAFVGVDPQVYESGNLTAHLSISKRGTAIGRKVLYLAINQIQSAKKVGNPCHIADYYEKRKRPSETASHKKAAIASIHKLLRTIFALIKNDQLYSYDVAKHNQRLLS
>ISLhe4
MMKQNIIFGIDVSSKSSTVCVVIDRIKQGETFKITNDSFGYQDLLDRLNQYLITPLVVFEATGVYSLSLQAFLEDYHIKYLKLNPLKAKKLMDNNLRHNKTDKVDAYRLALIQFNAPQKLRAPQPKEYHELQNASRYYEELAQALIINKNQLHRNLQSAFPQIESILSTSSGRVYWTIVSLFPHAQYVLNHNENQVFQSLLAISGIGRQRAHYLTTRLYALARQAYPYDNESSITIRAIQRNIANLLSLSAERDNVINYMEKLAMQANARSLNIYESIPGIAKTTAVRLVAELGDLRRFDTSAQIDAFVGIDPGRYQSGEKDSHLGITKHGNHLARKILYRTITQMETVKATQPCHITDYYDKKKRSSNSRGYKKIAIASVHKLIRTMFALIKHDQLYDYNVATHNQRL
>ISLin1
MESQEVKYVGVDCGKKSIEVVRINSENSLERRQFSTTESGINNLLQWLTLNDIVGLEAGSQSFRIAKSILNKGVQVIVLNPGNLATIYQSLKKTDKEDSLKIARLIQRFPIEELPTVPIPNDEEEDNRRLCTEQENWTKQLTQGKNRLHSLFTQAGLTQITKKHLRTKANREISVALLPSRYQKEAERILKVLDLVEQNLKLIEKEIQEALKKNKAYVQTIMSMPGIGMITSLAIMSYMGDCKRFSSAKQAAYYAGLVPRVDISGDTVRYGRIINRGCHSIRRVIVQAAWSLVRCQHGGKVKEFYQRLYLKKGAKKSIIATSRKMIEVLYVMIRTGKLFDSMPENILNRKLTQYGLM
>ISLxx2
MTIIPDTGKQPQSRTSVFAGVDTHKEIHVAAVVDETGTILGTHSFSTTRAGYRALLAWVRSQGALVRIGIEGTGSYGAGLARHLAKNEVTILEVDRPDRSDRRRKGKDDDLDAINAARAALHERRTTIPKSKDGAVEALRILRVARAQAVRERRNTLQLLRMSIVAAPDEVRDQVRNLTRMQLIRHLAAWRPDTSNATDPVVAYRVALKSFGRRYIELTDEIVDLDDLINPIVESLAPQLLERVGIGIEVAGQMLVTAGDNPESMKSEAAFAMLCGVSPLPASSGMTQRHRLNRGGDRQANRALHLAVISRLRIDPRTKAYAAKKTAEGHSKMEIIRCLKRYLAREVYFLLNPGIKHIAPNTKPRKIAA
>ISMae40
MTEEKTWVGIDVSKEVLDIYVLPQGLTLQQPNSEVGVQSLIEQLHPLSPSLVVVESTGGLERALVSGLQAATIPVAIANPRKVKGFATALGKAKTDKLDAQVIAQFARAVQPQPQPVVAPQAQQLSDLVRRRQQLVEMQVAEKNRLSRASETVQLDIKAHIEEIQQRIESLNEQIQSLAQQQADWQRKNEILQSVKGIGKVSSALCLAELPEMGTLSEKQIARLVGVAPINHDSGQHKGKRMISGGRTSVRCGLYMATLVAIRHNPVIRKFYERLLTNGKLKKVALVACMRKLLVILNAMIRDNKCWQAPA
>ISMav6
MAVPDRVWVGIDVGKSTHHACAIDDTGNVVWSKKIPNEQAAIEDLIAQVGRIANHVVWAIDLTSPPAALLIAVLLSAKATVVYVPGRTVNTMSHAFRGEGKTDAKDARVIAETARHRRDLSPVVPGEDLVAELRSLTAYRSDLMTDWVRGVNRLRSMLTAIFPALEAAFDYSTRAPLILVSGMCTPGEIRSAKRAGVIKHLRKNRAWPNSIETIADKALTAAAGQTITLPGEAGTAALIKQLAARLLDLDRQIKDIDKQITNKFREHPSAAIIESMPGMGPHLGAEFLVITGGNMAAFTNPGRLASFAGLVPVPRDSGRITGNLHRPKRYNRRLRRVFYLAALSSLKIEGPSRAFYDRKRSENHIHTQALLALARRHVDVLWALLRDNRTWQPQQPTAAAA
>ISMex12
MIRPQLTPPAGVLVAIDVGKARNEVLIEVPGSGRRRRLSVLNTRAEHDRLIALLSNLGQPVTCGFEATGNYHRPIAWRLLQAGFTVRLISSVGLARTREALHNGWDKNDPKDAQVMLHMIRIGASQVYHDPLAAGFNDVQELSKTHDAVSRAKTEVLHRILTHYLPLYFPEVDRFRHNSRSDWFFAFLDRFPTPASITALSKEAFIAAAWDVVGRKVAKAQLLGDIYETARSSIGLPVPPDAPAVSMFRLVIGEVRGLIQQRDAIEATADALLRDSSDYKLLRRIPGIGPINALTILAEAGDLRRFGHHRQFLKFCGLDLATQQSGTFRGQTKLSKYGNARLRRTLWLAGQVAIRQRENGFRDKFERYIARDRHDADLRRKALTAITAKMARVVHAVIKTGADYRPFVEGPVPGGRTPLSRAVRA
>ISMex17
MDAPVVGIDVARDRLDIHVHPSGANFAVDRTTEGVEQLCERLRPLKPKLVVLEATGGLEAMVARALTTWRLPAVIVNPAQVRAFAHALGQRAKTDRIDATVIARFAAATNPPVRARADAETQALADLVTRRRQIVGLIASERQRASQAPPCIRDSVRRVIEALEQEQSVIDRSIDAEVDRSLEWRRKETLLTSVPGVGPTIARTLIAELPELGSLNRKQVAALVGLAPWTRQSGQWRGRSFIAGGRAPVRTALFMGAMVASRHNAALKTFRDRLIAAGKPKLVALIATARKLITILNAILRDGTPWQPA
>ISMlu12
MTAQQHPAVFIGLDVGKAEHHAVALTAAGKKVYDKALPNDETRLRGILDELARAHGPALLVVDQPATIGALPVAVAQACDGVEVAYLPGLAMRRIADLHPGSAKTDAKDAAIIAEAARTMPHTLRSIRVDEEQIAELAMLAGFDDDLAAQITATSNRLRGLLTQIHPALERVLGPRITHPAVADLLGRYPTPAQLRTAGPGHVRARLRKHAPRLAASLTEQIFQALDEQSVVVAGTQAAATVVPILAEQLAGLTRQRAGLASQVEAAVEAHPLHPVLISMPGVGIRTAARILTEVVGKDFVDAGHLASYAGIAPVTRRSGTSIRGEHVARGGNKRLKRALFLSAFASLSHPPSRAYYDRKRAQGKRHNQALIALARRRTDVLYAMLRDGTLYQDPTAPPAPSSVALAA
>ISMno29
MQGKEVSKQETAGKSSVGIDVSKSWLDVHVLPSGQAQRFANTEVGIRQLKRWLGRFALGLVVVEATGKWHRQTRRSLHASGLPVAVVDPFRVRMFAKAQGIWAKTDRLDARVLAQFAAVMAPPQRPPASDALEALQELVAARDSAVAEQTALKNQLAAAASPFLIRQLQDRLARIAADIEALAGEIRRLIAADPGLARRHAILVSIPSIGDTIAATLVASLAELGTCSSRQIGLLAGLAPVADDSGARQGVRVIWGGRPPVRRVLYLAALSAARHNAGLKAFHERLIANGKKPKCAIIAVARKLAVLANSLIAQDRLWTPNQPQQA
>ISMno7
MDEHRTIFVGIDVSKDRLDVHLRPSDEALHVPRDAKGLDTLARRLGRLPVALVVLEATGGFEASVAAALAAVGLPLCIVNPRQIRDFARAMGRLAKTDTLDAEVIALFAERIRPPARPLPEPERSHFAELVSRRRQIIGMIGMETNRRDQAVDKQLIRRVDRHIAFLERELVELDRDIDRAIKASPVWCETEALLKSVPGIGDVTARTLLAQLPELGTIGRHQLAALVGIAPINRDSGLMRGRRSIAGGRTSVRGVLYMAALTAIRRGSPFRPFYERLTQRGRPRKVALVAVMRKLLVTLNAIVRERTPWRPLAA
>ISMtsp9
MLSPGLVAGIDAGKHFLDLGFHPAGKPMRCDNNPAGIKRLIAALRQRGVIRVALEAIGPYAQPLVHALVAAGFTVALIDPRRVKAFRTAEGLIAKTDRLDAALIARFAHRMSESLRPVPTADQVTLKALSTRRRQLTELIAMEKTRLAQALDPMIVDSHRAVLEALTRTCAEVEAELDRRIAADPALARKRIILTSIPGIGRRIAGVLITDMPELGRLDRKAAASLAGMAPHPSQSGAHPGRHAIAGGRPCLRTAFYMAGMVAARACPAFRKPYRAMRDAGKPAKLAIVATGRRVVTLANALLRANKTFDQSDLVTCQATSGTAPLATTGQHQHALA
>ISNgo2
MRNTVGLDISKLTFDATAMVGKTEHSAKFDNDSKGLDQFSDRLKSLGYQNLHICMEATGSYYEEVADYFAQYYSVYVVNPLKISKYAESRFKRTKTDKQDAKLIAQYCRSAQESELVKRQKPTDEQYRLSRMTAAYAQIKSECAAMKNRHHAAKDEEAAKAYAEIIKAMNEQLEVLKEKIKEQTEKPNCKEGVKRLETIPAIGRMTAAVLFHHLTSSKFETSNKFAAFAGLSPQQKESGTSVRGKGKLTKFGNRKLRAVLFMPAMVAYRIRAFPDFIKRLEEKKKPKKVIIAALMRKLAVIAYHVHKKGGDYDPSRYKSA
>ISNgo3
MNIIGPDISKDTIDATLHKTNGSIHYIKFKNNDDGLKQFRLWIKGNRIRKVYIGMEATGIYYEKAADMLSSYYTVYVINPLKIKDYGKSRFNRTKTDKADSNLIADYIKRHQDTLIPYQIPKNKALQKLINLKNQLQQQQKQIKNRLHSTEEDFIRNIHQDLIDTIQDKMEQVKIAISEQIKKQTDNNHYRNLQTIPSIGKDTASVLYAQLTEKHFKTANQFVSYAGLSPAIIQSGTSVRGRGRLSRYGNRRLKSTLYMPALCAYRFNAFPKLINNLKKAGKPKMVIIVAIMRKLAKPAYYIVKTGQPYDAERHRLNQ
>ISPpu10
MAMSAIPIEAGVDTSKDELVIQAAPNTKSFAIPNTPKAIKAWLKTLPKGSALAIEATSTYHMEMAEQAHAAGFAVYVIDGLRLSKYRESVAIRAKTDAHDAALLARFLSNERGSLKAWTPPPAGHREIQVLLRRRAKLVAVRGMLRMSLSGDKLFASELKRVEEVLERIELSLEKQLRAVIKKAGLSDQMRRVQRLPGVGFLTAAGLVMSFMRGEFKNSDAFVAYLGMDVTVSQSGKWAGRGKLSKRGDSEVRRLLYNASMSGSRTATWKQYYAHHQARGKKTTQALVILARRLARLAFGLMRHQADWKPEIYTGGAKPAS
>ISPpu9
MARKPSKQRFTVVHPDCAAIDVGGREHFVAVDPRHENPVQSFTSFTDDLLKMANWLESLGIKVVAMESTGVYWIPIYEILSERGFDVYLVNARATRQITGRKSDVLDCQWIWQLMTHGLLRGAFRPDDLTCCVRSLVRQRASKVKDQAQTLNRMQKAMSQMNIQLANVISDISGVTGMKILRAICAGERDPVQLAELTDRRIKAGKEAVARSLHGNWRREHLHALTQELAAYDFLEQQIADCDDAIKAALEQLPVLQNKPEPSKKPLRSPHRNGAQQTVLHQTLWKVLGVDLTAIPTIGVDTALVLAGEIGTDLSRFPSSQHFCSWLGLAPPTRISGGHRLAGGGPKIVNRAAQALKQAASNARNDKGFIGASHRARLTRMDTSCAIKATAHQLARLVYNLLTKKQAYVEQGLEEFETRSQDRQVRALLRKARKLGYQLVAA
>ISPye59
MAKDTIGIDVSKDRLDAFWHSRTEACCLPNTPEGFGQLCAWLGKEEDVLIVFEATGAYHRGLERHLGLAGLPFIKVNPKQARRFAQAIGRLAKTDSVDARMLARMGVVLDLTPQVVEGEDVHDLRELLTARRALIKDQVTAKTRLATALNPLVREQLGRRIEDIGADIQALDEVIAQIARQRGTLEERIRRLMTIPGIGRLTATTMLIDMPELGHLEGKKITALAGLAPMTQQSGKWQGKERITGGRSSIRRAIYMPALVAIRFNRDLHDKYQQLLKAGKAKKVAITAIMRRIIILANTLLRERRDWLPDRP
>ISRel25
MTDCDITAFTPVLAAIDVSKERHEVLIEAPDKKRRRRVIVLNNLDEFDRLIGLLRSYQRPVRVAFEATGNYHRALAYRLGLAGFEIKLISSIALARTREALHNSWDKNDPKDAQVILHMMTIGAEQFYHDPLMRGTNDIQELSKTHDMISRSKTELWHRILTHYLPLYFPEADRFHRSSRSDWFFAFLELFPSPHFIAAMNKDAFIKAAWEVVGRKVGKERLLADIYATSARSIGLPVAPDSDAICMFRMILAEGRSLIAQRNEIEARAVAMLKDNADYQLLCTIPGIGPINALTIMAEAGDLRRFQHHRQFLKFCGMDLATIQSGMFRGQTKLSKYGNARLRRTLWMAAQVAILQRANSFRDKFERYITKDRHNTHLRRKASTAIAAKMARTVHAVIKSGEPYRPFFEGTIHSGRTLL
>ISRfsp2
MASRESLFIGIDVSKQTLDVAFGADPHAPRETIPSTDEGVQLLVTRLQRLQPTLIVLEATGGLERMVFAQLLQAGLPTARVQPRRVRALAHAEGRQAKTDRLDARLLARFAERVRPPHHQATDEQRASLRDLLVRREQVIQMRTAEINRLTAAAPNLRPGIQQHIDWLDQEIRALEQERDNEAERTDEVRRKRELLESVPGIGAITALNLLLRLPELGTINRKEAAAFVGVAPYANQSGAQHKPRHISGGRRDVRSVLYMATLAATRRRLVRRAFDQRLCQAGKPRKVAIVAAMRKLLTILGAILRQQKPWDPAVHTSAP
>ISRta3
MCQSGSVSNHARMEGPEMNTTTYGLDIAKTVFQLYWVEPSGKCCNRRFNRTKLIEFLAKREPGRVALEACASAHWWARQLQGLGHKPVLLHARYVRPFVQTNKTDAADAKAIWTAAQQPGMREVAPKSETQQCVLAVHAMRSLRIKMRTMLVNQLRGMLVEFGIHFRRGRQAGLDEIVQRLPEIESRVPPTLFEAVHQQLRSLESLDREIAEYDRQITAWGRQDRACQTISAIPGIGMLTATALVATIGEARTFKSGRQLAAFLGLVPKQTGTGGKVRLGGISKRGNPYLRTLLIHGARTVLSHLRRKNQGGWSQALAQKRPTNVVAVAMANKTVRTVWALLAHERTYDRDYVSVRPA
>ISSde13
MKSHHMQNINVGVDIGKSQLDIFIRPLDIFFTVANDEKGIRDAINKIKIHKPQCIVVEATGRLEMPFILACSEAKLPFVIANPMHVKRFAGAIGRRAKNDRLDAELIAHYAEAIKPKLTELKPEKIRLMSDLVTRRNQLLTMQTMEKNRHQILSKTLLSTIKPILTALKNQITKIELKIQKLIEECTEYQSKNIILQSMPGIGKIAAASIISNVPELGYITNKQAASLIGVAPMTKESGDYKGKRVIQGGRAQVRTVLYMAMMSAMQCNPVFKAIYQRLLGLGKPKKVAIIACVRKMVVILNSMLRDGVMWDENTGENKLLTP
>ISSm3
MSVSNQRCAGMDVSKGTLDIAISNIASQFTVPNGTDGFTQIIGELKKNETRLILMEATGGLESGVACYLQSEGFDVVVINPRQARDFARAMGYLAKTNRIDARILLQMSEVISQHPEREKYIRPLPDAQRQILAAMVVRCRQLTVMLTAERNRLHPSHPQSYESIRSIISVLKSDLTRIQGEMSIHIKSHFSELSDLLSAVKGIGAATVAVLLAEVHELGSLSRREISALIGGARVNRDSGTMRGRRTVFGGRASVRTALYMSALVGTRHNQVIKEFYTCLVAAGKSKKVALTACIRKLLTILNAMLKKNEAWDPMYHQPAS
>ISSpn10
MKCFVGLDVSSTKLDVCIMLNDTSTPVTASLSNDLSGATEIKNHILDLNHTYHFERIVIGMEATSLYSFHPAMFFHEDSQLKELHVEIMVEQPNKIKKYRDAFEENKNDTIDAFYIADYFRIERFSPSFLKEEKYMALQHLTRTRLQIIEQLTRTKQHFIENIYYKCNTLAYQFKKEELSTNLWSSTMMTLITDEMTLDELANMPLQELADWLQQLGKGHFKDSEKLAQTIQAAIRGSYRLSKLQQDSVNVILGLLAREIRNLEKMIKEIDKAIEDMVETIPEYQCLTSIPGVGKVYAAGIIAEIGQIERFKDHPQVAKFAGLNWREKQSGNSNSQHTSLVNRGNRYLRYYLVEAANSVRRYDDEYKDFYKKKYHEVPKHQHKRAIVLTARKFVRLVVVLLRNHQLYTPPRRLMEDK
>ISSsu10
MDVLYQSCAGIDVHQANIVVCILHGPLTSTRPKREMATFDTTTKGLRACHDFLSQFHVEAVGMESTGVYWRPVWHALCDDFELILAQPAHMKAIPGQKTDKKDAHWIAKLTRIGLLPRSFVPDETIQELRELTRQRKHYVESRNRETNRIHKFLQSGGIKLTTYIEDIMGLSGRNLLQLLVDGTPITPRIVHQSVYTSLKKKVPQLLEALDGYFSDHHRFMLKQSLEIYDFYQKQIELLEERITVYLSQYENHVETLDSIPGIDVITASVIISEVGVDMSQFPTSGHLASWAGLCPGNNESAGKKRSTKIRHGNSYLKKMLMSSRFSPLGPRKEVPLADRFYQIQSRRGSQKATIALAHQLLKIAYILLKEQMTYPEFLAQKRLLGTS
>ISSsu7
MLSKYVGRQTSSIENDITKTRNHSRQRGNIMRVVFGIDVSKVSSEVAILVNGEKVHNYTMSNDAIGFSRLLGDLKTVHKPEIIFEATGVYSRRLQSFLDEHGYAYTRLNPLEAKKQLDSLRVRKTDQIDAEKLAQSQFVLNRKTTYVQEEIYQNLRDLSRFYQNLTEDIVRAKNRLHKALQVTFPELENILSTPSGEQYWNLVIAFPCKDFVLDLSKDELSESIRQSTSKRISDKRVAYLAEKLIALANQSYCAVKKTSPMLEEVRYYAKELFRLSEQRQTILDEMVELAQPLPEYDILLSIPGIAETTATSIIGELGDIRRFQSANQINAFIGIDLRHYESGNFLAKEHITKRGNPYARKILFKCIHNIASASHTNPCHIADFYEKRKRQSQTTSTKPHTIASIHRLIRTMYYLIMHNKLYDYASTQNR
>ISStma4
MQFIGIDAAKATFDIALPLSHGKYRTKAKLPNTPKGFDELLAWRAKHAPNAAVGMEATGIYHEALAQALVEAGVVVHVANPARVKAFGQAEGMRTKTDRSDAKLIARFFEAQRSEKLYPYVPPTPSEVKLRALVRRRDDLQEMLQMEHNRLDVADISVQQGIKDVIRTLEEQIKQVQKAIEDHIDNDPDLRRRHQLLTSIPGVGNTSSAQLLAMLGDLSKYSDVRQVVAHAGLNPAQRQSGNYEGKCRISRVGDANFRKKLYMPALTGKTHNPTLKSFADRLSAKGKPFKVVMCAVMRKLIHLIWGVLRSGRPFEPDVALA
>ISStma6
MFGIGIDVSKATLDVAVHGEQFRQFSNDKRGFVRLIRWLKTWPIKQVVLEASGGYERAALDVLHAAGLPMVRINPARARRFAQGTGRAAKTDRLDATVLAQMAHLLPLTRYVPPAPWQQRLAEFAQCRRQLVQMRVSEMQRLRRLVDPDLIAMKQRHIAQLSDDLKQLDKAIAEQLEGQPGWKNIGALKGVGPILISTLACELPELGSLGSKAIASLVGLAPMNRESGTWQGQRRISGGRAVVREALYMAALTAIRYEPRLRAFYAGLKAKGKASKVALVAVMRKMLVILNARKRDAEVALGCP
>ISStma7
MNGIGIDVSKRRLDIGTTDGQTLQVSNSPSGYAELSTWLSTRPAIQIVLEATGGYEQTVLDFLHKAGHPVIRANALRARRLAQGLGKVAKTDRLDALVLAQMAALVELPSYQPLEPWQRKLREFVRARRQTMQALTVARQQQEMVTDRELRRQMQGNIIRLQTLVERLGKQISEQVAQQPQLAVLKSMKGVGPALQAVLASYLPELGQISGKAIASLVGVAPISHDSGAMRGRRSIHGGRAEIRQVLYMAAMSAMRHEPRLRDFYRSLRARGKEGKVAIVAVMRKMLVILNARVRDAENGLVPA
>ISSto4
MTKDFVSKAFAIDISQSKLTAAKGELVIKQEKPSVTVKEVKEFPYNNEGIEELIKFLEGYNEGILEATGVYFYYLHEKLTEKGFKVTVVNPAHLTEILGKKTDKLDAQRLLVAYMTGVIKGSYIPTGEIKELRELTRHRENLVNKITQVKNEIRKTLEIAGYKIEPFDKKGRQLLEKLAKGEELSKEEKEELKEKLGRNLNDAEKLTLKQLVELLKSLENMVKEVEDMIISKIPKPVIELSKIPGIGLITAATIYAEFGDISRFPNSKAARAYAGFAPRTKQSGNSESHSGMIRGNKRLRRGFYLAARSARWLEPFNEFYERLIARGKSVRQATCALAGKLACIVYHVLKDGVYKGIVKKRLRIPKGGEVNVKDFDVGDALDSLSP
>ISWen2
MINNFLGIDVSKERFDVSLSFISKKGKRETRKRKFKNDDTGFQGLLNFLQKHNVEEVKACMESTGCYSEALAEFLHNAGYFVSVVNPACIRFYAKSKLTRQKNDQTDAEIIADYCQRQEPSRWTPPSPEKKKLKHLYRCSNALKDELTLANNHLEKKERLPKEVANAWEDLAMNIEQKIETIKNSIRELLKQHKELLEDFQLLLTIPGIGEETAIAILAEIPGIKAFINARQLAAYAGTIPQNITSGSSVHAKPRLSKTGSRTLRKAMYFPAIAAKKHNPIIMASCERLKEKGKHAMAIVGAAMRKLLHIVFGVLSSKKAFDPDHIKNYRAKRLTEGLVL
>ISWpi12
MITSYQNFIGIDIGKFKNVVAVHEQKNTVGFDNNTSGWQQLFQKFSDILPNSLVTLENTGKYELGLLHFLVDKNIATHRANTRKVKSFILSHGTLAKSDKSDARALAQYGFERHSTISLFVPTFENQSTLVALCQRRDDITQMRAQEKCRLAAPENDHIKESCQKTIEFFNIQIDELNNTIQKIIDESRELQQRQKILKTVPGIGPKLSQDFLCLMPELGYLSRREVASLAGVAPYPKESGKTIGYRRITGGRSNVRAKLFTSAMAAAKSKSVLGAFYSKLVESGKKKMVAITALMRKIIVIANARLKEAINLNI
>ISWpi13
MTKAKSKLEIVNPNASGIDIGSAVHYVCVPEGRDKQRVQKFGCFTADLHNLARWLKKCKVTTVAMESTGVYWISLFQILESYEFEVKLVNARHVKNVPGRKSDVQDCQWLQQLHSYGLLRGSFRPDNQMCVLRSYVRQRKKLTESASTHVLRMQKALIQMNIQLHKVISNITGVTGMKIIEAIIEGERNPEKLAEFRSSNIKNDKATIAKALTGDYREEHLFVLKQELELYNIYQEKIAECDENIENYYKTFETKFCGNKQCSKIKNRSTKNRPNFSIHEELHRVTGMDFTKVPGLDALSIQTIISETGINHNKWPTEKHFSSWLGLSPANKITGEKVFSTRTCRVINRAANAFRMAAHCVSRSNSGIGAYCRRLKKRLGAPKAITATARKLACIFYSMLKHGQEYVEKGIDYYEKLYKERVLKNLSKKASELGYVLTKKHELI
>ISYps2
MNTLVSNIGVSGTLIALDIAKKHHDAKIRHPDGRTSYLRIENSLEGFNRLLALTASPHEDIIAAFEPTADYHRNIAWWLHKQGVQCHLVSSIRCARAREMLFKTWDKNDRKDASVIMYLLEQGLSSPFYDPLANGIIDIQEISNTYHQVTLALTRCLNSLVNHYLTLYFPEAEQFLHMSRAEWFCQFLLQFPTPSCITSLNRDVFVKQSWDVVGRKQYKQQFLEHLYDVAADSIALPLSEDSLAVTTFRLQLHRYVGLSAQRLQLEKQSEKYLQERSDYRHLRTIPGIGAVIALMIIAESGDLTRFAHYRQYLNFCGFNLSASQSGQKHSGYRLSKRGNARLRYAFWLAATVAVRTRENSFRYKYERYIRENGDKPDQKRKAMTAVATKVARVAHAIVKQDIDYKGYYEISHGT
>IS1111A
MKDIKILGVDIAKDVFQLCGIDEWGKVIYTRRVKRAQYVSTVASLKVGCVVMEACGGANHWYRTFMGMGIPTQLISPQHVKPYVKSNKNDRNDAQAIAEAASRASMRFVQGKTVEQQDVQALLKIRDRLVKSRTALINEIRGLLQEYGLTMARGAKRFYEELPLILASEAVGLTPRMKRVLNCLYTELLNRDEAIGDYEEELKAVAKANEDCQRVQSIPGVGYLTALSVYASVGDIHQFHRSRQLSAFIGLVPRQHSSGNKEVLLGISKRGNVMLRTLLIHGARALLRHVKNKTDKKSLWLKALIERRGMNRACVALANKNAPIIWALLTRQETYRCGA
>IS1328
MPNVTLIGIDLGKNSFHIHCQEKHGNTLLRKRFSRIQLTQFLATCPPCIVAMESCAGAHFMARHISQLGHQVKLISPQFVRPFVKSNKNDFIDAEAICEATSRPSMHFVTPRTEDQQAMSALHRVRDALVRERVKATNQMHAFLLEFGISMPRGIAVIKRLATVPEEHELPPYLVRLLTRLHQHYGYLCEQIEEIERELKNHLADDETAQRLLTIPGIGTITASLLATKLGDGKNYLSSRDFGASTGLVPRQYSTGGKSTLMGISKRGDKNLRRLLVQCARVYMQRLEYQSGRLAEWVNGQLTRHHSNVVACALANKLARIAWVVTTQGTVFSK
>IS1383
MKHSVIGMDIAKKVFQLHTVDQCTGRIERIKLRRDEVLAFFANYPTSLVAIEACGSAHWWARQLQQQGHEVRLLAPRSVRPFVLRNKTDAADAQAIWTAVQQPGACLVAIKQADQQAILSLHRIRSQLLKFRIMQSNGLRGLLYEFGIVLPEGYTQLSKAVPEAFADAEHRVPSMLLDSLRDQWTRIIQLDEEIRKIELRLKQCLRESSDCQKIAEIPGIGLLTATAAVASLGDATTFHSGRQFAAWLGLVPRQTGTGGRVRQLGLSKRGDTYLRSLLMHGARSILNRGHRSEWVERLLTRRPYNVAVAAVANKLARTLWAVLAKGSTYRAELFTACPTGH
>IS1533
MKRKVYVGMDVHKETIQIAYLTSNSKEILKEQQIKHNEVQIKKFIKKLKLEWNEIHCCYEAGVTGYPLYRYLKSLGVNCILLAPGKIPRQNTDKIKTDKRDAIKLARLMRSWRIGIDSCFPVEEDEAVRDYLRSRDSLRLDLGRNRQRLMKFLLRKDIKLLPTTKYWTVSHYKWLNNLHFNNEILQETFNDYYSRVRVQEENLKAMDKKIQEIAESEPYREKVGILRCFRGVDYLTAMFLLCEVNDFKPIQNGRFVHEFSWTCSWRIFQRFQKKTNRDYVKLEVPRLRRILTEAAWQHRFPGTGSKIITARRSGQPALVVALAEKASLRLHKKFRNLQPKRKKLLK
>IS4321
MENIALIGIDLGKNSFHIHCQDRRGKAVYRKKFTRPKLIEFLATCPATTIAMEACGGSHFMARKLEELGHFPKLISPQFVRPFVKSNKNDFVDAEAICEAASRPSMRFVQPRTESQQAMRALHRVRESLVQDKVKTTNQMHAFLLEFGISVPRGAAVISRLSTLLEDNSLPLYLSQLLLKLQQHYHYLVEQIKDLESQLKRKLDEDEIGQRLLSIPCVGTLTASTISTEIGDGKQYASSRDFAAATGLVPRQYSTGGRTTLLGISKRGNKKIRTLLVQCARVFIQKLEHQSGKLADWVRDLLCRKSNFVVTCALANKLARIAWALTARQQTYVA
>ISAcp5
MNRVIGIDLGDKKSHYCVLGEGGVVVEEGTVVSTPAAFNEHFGVLTSSLIAMEVGVHSRWASRVLRELGHEVVVANPVRLRLIHKSSKKSDRVDACALARLVRVDPELLGPVEHRSDEDQSMLAVLRVRDLLVRTRTRLINCARGLVKPTGTRLPSCSPVSFANRARPAVPSDLLLALDPLLDQIQSLTNLIKRYDRKIARIAETSYPATQHLEQIRGVGPLTALGFVLTIGRSSRMVHSRNAGAYFGLRPRCYQSGESNPQLGISKEGDGFMRRMLVQSAQYILGPFGPDTDLRRWGERLIARGGRGARSRAVVAVARKLAVLLHHLWVTGEVYDPLYNSRIKQRALEPVSA
>ISAfe1
MQVTTYGLDLAKRVMQLHWVNLETGEIHRKQLKRRALLEFFANRQPGIVAMEACGSAHYWGRELRKLGHEVRLIAAQFVRPFVKTNKNDAADAAAIWEAVQRPDMRFVAVKSEEQQSVLSLHRMREQLIKMRTMQVNQIRGLLYEFGADLPQGRQRGLKEVPDALADLEKSISPMLRDTVRQQLKRLEEMDKDIADIEKRLTLWKKGQEAVTRLMAIPGVGLLTATAIIATVGDMKSFRSGREFAAFLGLVPRQSGTGGKVRLLGISKRGDTYLRTLLTHGARAVVNFQIKNRNPWIDKLLSRRPHNVVVVAQSNKMARTIWALLVKNTEYVANHARNAAAL
>ISAs16
MKITTIGIDLAKNVLQVHGVDERGKVLLKKQLKRDQMITFFANLPACLIGMEACGSAHFWANKLQGLGHTVKLMAPQFVKPYVKTNKNDAPDAEAIYEAVTRPTMRFVPIKSSEQLAVLALHRARQGFVKARTAQANQIRGLLAEYGLIIPQGITHIGQRVPEFLEDSENCLPGTFRLLLMRLHEHLKELNKQVNELEEASVRWHRDSVASQTLAQLPGIGPITTSALVASIGNPRNFQNGRQLAAWLGLVPRQHSSGGKQTLLGISKRGDSYLRTLLIHGARAVLRVAEHKESFAGSWLAGVMARRNPNVAAVAQTARIIWALLAHDRKYDAHNGMAA
>ISAs24
MATIALFGLDIGKHSFHLVGQDANGKPVFKRQFTRSSLIHYLAQHPACRIVMEACCGAHWLARQLAGFGHQVQLIAPQYVRPFVTGNKNDFLDAHAICEAASRPSMRYVGVKTPEQQASSALHRLREARIADRVQTANQIHALLLEFGIVLPLGARGIKQVPDIVMNASTDLPHAARRILSAQYEHYRYLAELIAGLDSQIGAQAKADALTSRLMTIPGIGPITASQLAADAGNAQSYGSARHFAASLGLVPRQHSTGGKSKLLGISKRGDKSLRRLLVQCARVVMQNAAKWQSAVAQWTQQLMTRRHSNVVACALANKLARIVWAVLVKGEEYRPNPNAA
>ISAtu7
MDVHRSFAQVAVLDRGKVTEEFRVELDYDAVVAFGQKLREDDEVILEATGNTSAIVRLLTPFVAKVVIANPLQVKAIAHARVKTDKVDARILAQLHAAGFLPEVWAADDDTLNLRRLVSERAALVRSVRRVKSRVQAVLHANLVPKYSGHLFGKGGRDWLSTAPLPRAERDLLARHLDELDWLKGKLEKLDGTMARIALDDTRTRKLMTIAGINSVVATAVIAAIGDISRFPTPDRLASYFGLTPRVRQSGDRGAIHGRISKQGNAIARTMLIEAAWSAASVPGPLRAFFLRIKDRKGLNVAAVATARKIANLIWELLTKEAPYRWARPAFVAMKMRKLELRAGAAKAHGPAGPARDYWIKEIRHREMELVAQAEAAYAAMVEAWRDRPPKPQKG
>ISAzs32
MEYYAGLDVSLEETAVCIIDAQGAVVKEAKVASEPKALIGFFEGVGLSMGRIGLEACSLTAWLHDRMAAAGLPVVCMETRQAKAAMGAMPIKTDRNDARGLAQIVRTGWFRPVHVKSAQCRSWRALLSARRLVLNKLRDIENGVRALLREVGIKLGTPGRKQFAARVRELAASDAVLAALAEPLLTIIETMLGELARLTRQVLTIVRGETVCRRLMTVPGVGPLTALAFRATVDRPERFRHSRDVGAHLGLTPRRYQSGETDIQGRISRCGDELARTALYEAAHALLVRSRKWSSLRAWGMKVAKARGMARARVAVARKLAVILHRMWQDGSEFRWGKEPVAA
>ISAzvi2
MKLKRIGVDLAKQVFQIHGVDSHEQAVCRKQLKRSQMLDFFRQLEPCTVAMEACGSSHYWARELRVLGHEVRLIAPQFVKPYVKSGKNDANDAEAICEAASRPNMRYVEVKSAEQQAGQALHRIRSRLIRARTALVNEIRGLLGEFGLVESRHGVAATRRLAQAALADAENGLPGQMRGLLVELQGELVEHEARLSRLDETIQRQAREDERVERLMLVEGIGPITATALVSAVGDARQFRSARQFAAWLGLVPRQHSSGGKEQLGPINKRGDTYLRTLLVHGARAVLRHCQDKADRRSQWLQRLLCRRNPNIATVALANKNARIVWAILSRGDCYQPG
>ISAzvi4
MSDVALIGIDLGKHSFHLHGQDKIGREVFRRKSSRQQMMRFFGNLPACTVVMEACAGSHFIARELMALGHQAKLISPQFVRPFVKSNKNDFVDAEAICEAASRSSMRFVTPRTEAQQTLSVLHRMRESLVRDRTKTANQMHGFLLEFGVSLPKGLAVMRRLPGVLSERPLPVRLSLLLQRLHAHFDYLDKQIRELDKEVAGQLASDDLGSRLLTIPCIGPITASLLAAEIGDGRQYGCSRDFAASVGLVPRQYSTGGKARLLGISKRGDKRLRQLLVQCARVYLQRLEHQRGALADWVRALRSRRHSNVVACALANKLARIAWSIAANHTQFEAGPDASAA
>ISBcen2
MDTVSLIGVDLGKHCFHLHGQDASGRMVFRKKLTRSQMFTLLGNFPSCTVVMEACAGAHWIARRLQTLGHEAKLISPQFVKPFRQGNKNDFADAQAICEAASRPSMRFASPHNEAQQIVSALHRVREGLVRQRTCTINQIHAFLLEFGISLPRGMAVIRRLPAVLEAESLPPRLVSVLERLHAHFKYLDEQIHQLEHELLSQLHEDERSERLLEIPGIGPMTASVLMSELGDARQYGSARQFAASVGLVPRQYSTGGKPTLLGISKRGDKELRRLLVQCARTIMQRIEHRTDALGVWIRSLLARRHSNVVACALANKLARIASAILAKGTHYRSIEAVPAV
>ISBcen3
MKVTTVGIDLAKNVFQIHGVDAHGKAVLKKQIRRDQLMLFFTNLPACLIGMEACASAHYWARRVQECGHTVRLMAPQFVKPYVKTNKNDAADAEAICEAVARPNMRFVPIKTESQQAVLAIHRARQSFVKARTAQANQIRGLLAEFGLVIPQGIAHIAQRVPELLDSDTCALPGPFRLLVLRLMEHLKLLDQHVRELETQIQTWHRDNPASRKLAEIPGVGPITASALVASIGDAKNFENGRQLAAWLGLVPRQHSSGGKSTLLGMSKRGDSYLRTLLIHGARSAILAAQRKPDTDSWLSRLLGRRHPNIAAVALASKNARVIWALLAHNQQFRPGYATAAAVA
>ISBcen4
MEPTVVGVDIAKRVFQLHWIAADTGEVFDRQLRRSDFLEHFANREPCLIGMEACGGSQHWARRLTELGHQVKLMPGKLVKAFVTGNKNDVADARAIWAAARHPGVKAVPVKTEAQQAVLALHRIRQQLVIFRRSQSNCLRGLLGEYGEVMGVGRAAMNRAMPDLLLRLELRLPRVLIDSLREQWQRLVDIDKQITLIEQRLRAWLHENPACRTIAEIPGVGFLTATAAVAAMGDPKAFRSGREFAAWLGLVPAQFGTGGKVRLLGISKRGDRYLRTLMIHGARSVMKHAKDPGSWAVQLSMRRPLNVVVVALANKIARTIWALLAHGRSYCESYPPPVTAA
>ISBdi10
MENYAGIDVSLELSSVCVVDAQGKILKEAKVASEPDALVEFFERLGFAAKRIGLEAGPLSQWLHAGLKGAGLEAVLLETRHVKAALSAMTVKTDRKDARGIAQLIRMGWFQPVHAKSVGAQEIRALLIARKQLLGRLIDVELSIRGILRGFGLKVGPVTRRSFEARIRELVAGQATLERIASAMLSARSALKAEYGRLHKAVLAIVRDDAVCRRLMTVPGVGPLVAVTYKSAIDAPHRIVKSKAAGALFGLTPKKYQSGEKDVTGGITLAGDETVRTVLYEAANVLLSRITRFSKLKRWGMDVAKRRGSKRAKVALARKLAVILHRIWIDGTTYRWTDAGPIAA
>ISBdi11
MEEYIGLDVSMKETAVSIRRAGERIWRGKCASDPSVIAALIRKRAPAVKRVVFETGPLSVWFYHSLRTEGLPAICVDARHDKAALDMAANKTDANDADGLAQLAEVGFFREVRVKGFNSMLTRTLVAARTRLVRITTELSNQIRGVMKTFGLLVPAGKGSTFENVRNLLADQDGLASIVLPMLEAWRGIRIRAAELGRQLVRDARESQACRILMSIPGIGAITATSFATAIEEPDNFRKSRSVGAWIGLTTRRYQSGEVDYDGHISRRGDRHLRGLLYEAAAVILTRSSTDSALRTWGRHLRERIGFKRAAVAVARKLAVISIRCLRPASCSIRMPELPHKLG
>ISBdi12
MKQYVGLDVSQKETSVCVVDEVGQILFEGKAKSAPGALAALLRKRAPQAERIGFETGAMASWLWHELRRVDLPVVCIDARHAHAALSVRMNKSDQNDARGLAELVRVDWYREVKVKSEESQKIRAILVARSRLVSMRRDIENQVRSLIKEYGLLFPRAIGQQFRNLVSELLGDNHPLLSVISPLLLIHEHICQQQNKFDDEVRQLAKADETTRRLMTVPGVGVVTALTFRHTIDDPLSALTVGAYLGLTPRRNQSGETDINGKISRWGDRLLRTYLFEAATVLLYRTKKWSSLKAWGMKLAKRIGMRKAKVAVARKIAVILHCIWVDGTSFDWGQPQPV
>ISBj18
MKQVITIGLDLAKHVFQVHGADAEGSPVFNRKLRRSEVLRFFEKLPACLVGMEACGSAHYWAREIAALGHEVRLIPPAYVKPFVKRGKTDAADAEAISEAVTRKTMRFVPIKTAEQQAAAMVLKTRALLVRQRTQSVNALRAHLAELGIIATAGLAKVEALVAIIRDETDARLPAAARFALMAIADEIEASADQIERLERAIVAEAKHDEDMRRLTTIPGVGAITAATIKALVPDPGGFKSARHFAAWLGLTPRPHSSGGKERLGRISKMGNPELRSLLVVGATAVLRLVRNDVRARPWLKALLARRPFKVAAVAQANKTARIIWALLNKGGIYRRPDPLAIAAVTQ
>ISBj19
MQSISTIGLDIAKSVFQVHGVDAAGQVVLRRQLKRRHVLAFFQKLPPCLVGIEACASSHHWSRELQALGHTVRLMPPAYVKPYVKRQKNDTTDAEAICEAVTRPSMRFVPTKTVEQQGCLMLHRARHLFIRQQTAVINSIRAYLAEFGIVAPVGRRGVEQLLEIVADRADNRLPEVARACLAALSSQLRALKAQILEFDRRIVAWHRSSVTSKRLDAIPGVGPALATALVASIADPKAFRSGRDFSAWVGLVPKQNSSGGKDKLGSISKQGDRYLRSLFTAGALAVIRYAKIHGAGHRPWLTGLLTRRPTKVAAIALANKIARMAWAMMAKGERYREPVALAA
>ISBj4
MSQTPSTAIAVIGIDIGKNSFHVVGHDTRGTVVLRQKWSRGQVEARLANMPPCLIGMEACVGAHHLSRKLASLGHDARLMPAKYVRPYSKGPKNDFNDAEAIAEAVQRPTMKFVATKTAEQLDLQALHRVRERLVSQRTGIINQIRAFMLERGIAVRQGIGFLRTELPTILATRTDALSPRMLCVIEELAGDWRRLDQRIDRLSGEIEALARQDQACSRLMTVPGIGPIISSAMVAAIGTGDVFSKGRDFGAWLGLVPKQISTGDRTILGKISRRGNRYLRVLFVQAAWVVLVRIKNWERYGLRSWIEAAKKRLHHNVLAIALANKLARIAWAVLAKGRAFELTRTNDAGVRPA
>ISCARN111
MNIITVGIDLAKNVFAVHGVDDNGKPVLVKPKVTRADLLPLIANLPPCLIGMEACSGAHHWARQFRQHGHTVKLMAPKFVAPYRMTGKKGKNDAADAAAICEAVTRPTMLFVPIKEEHQQIILCLHRTRQGFVEERTACYNRLRGLIAEFGIVLPQKVTCLRREIGAHLEDLPSYANLCVCDLLSHTADLDTKIAEYDRAIAQAAKEDARSKRLMSLPGIGPSPPVPCSPASATDTTSITDAKWRHGSASCRGSTAAVARRDWGASPRPETATCAASWSWVRGQCSTALATSRTDSAAGPDRCRNGAATGARLPSRRRMRGWPGRCSTAKISNWSRARSX
>ISCARN18
MNRKTGMSAGQIIGTIDGLQVVGLDIAKQVFQMHTVDIATGEIVNVQIKRGKVLEHFANRAPCVIGMEACGGAHHWARELRGLGHEVRLLHAQAVRPFVSGNKTDAADARAIWLAVQQPGTKFVGVKSLAQQATLTLHRQRELLMKMRTMQTHALRGLLYEFGAVFAKGTRVMLGEVEAALQSLCNKLPQMVAESLREQVQRIKALGEDIAAIEKRLALQLRQDEAMRRIAEIPGVGVLTATAAIATMGDAHAFGSAREFCAWLGLVPRQWGTGGKVRLQGISKRGDAYVRTLLIHGARSVLMHAKEPGPWLEQIRARRPANVVIVAQAAKMARTIWAVSRLGNSHTRRAIAACGRKRPERKGSH
>ISCARN28
MDESIKFFVGLDAHKDSIAVAVCEAGREPSRFVGTLGPDVQGVLKTLCKYGPARQVSVVYEAGPTGYGLHRELTRRGYRCEIIAPSLIPRRAGERIKTDRRDCARLAELSRAGELKAIWVPDEAHEAMRNLWRAREDAVNLRLKVRQQLKAFLLRQDRRYAGKTSWTKMHQRWIADQHFAHPADQIALTEYQLAVQATEERVQRLTAALQQIVQGWRFEPVVAALRALRGIDTVSAIGLVCEVGDISRFGTARQLMGYLGLVPSEHSSGNSVRRGSITKTGNAHARRLLTEAAWNYRFPARISNELRDRSKALSPGIRTHAWKAQVRLCSRFAQLSSRGVQANKVCVAVARELAGFVWAIAQQAAPTPEAR
>ISCARN32
MVILTVGIDLAKNVFAVHGVNEAGKAELLRPAVPRDKLHELIAALPPCVIGMEACSGAHHWARLFQTSGHTVRLIAPKFVTPYRMSGKRGKNDAADAAAICEAVRRPHMRFVPIKTLEQQSRLMVHRARQGFVEQRTATLNRIRGCLSEFGIMLPLKAATVRRRACDCLEDLPGYANIVIGDLLSEVTRLDERITQYDQHIKAMAKEDARAKRLMQLSGVGETTATCMLAMIGNGNDFDCGRQFAAWLGLAPGQYSSGGKTRLGRITKAGDSDLRMLLILGARAMLVAAKNKTDATSRWAVALEARRGYWKAVVAIAAKNARMAWAVLRKGEDFALPS
>ISCARN36
MKVTTIGLDLAKSVLVVHGVDAQGKTVLKKQLRRDQVTAYFANLPACLVGMEACGSAHHWARQLRALGHEVRLMAPQFVKPYVKTNKNDAADAQAIGEAVARPSMRFVPVKTPEQQAILALHRARQGFVEERTAHANRIRGLLAEYGLVLPQGIAHIRQRVPLLVDEARQKLPGMFIELIGRLLEHFKVVDAQVHDLEAQIERWAQEQDDCRRLQAIPGIGPITASALVASIGDARAFSSGRQLAAWLGLVPRQHSSGGKNVLLGMSKRGDSYLRTLLIHGARSVIFARQRKAPVGSWLQKLLARCHANVAAVALANKNARTIWALLAHKRSYQAGFVPTPQQG
>ISCARN5
MKEITTLGIDLAKNIFQLHGVDRHGKPVLRRTVTRGKLLETLANLPPCLVGLEACGGAHHWARKISDLGHAVRLIAPQFVVPYRKSGKNDANDAEAICEAVARPNMRFVAIKTPEQQAALTLHRVREAIKVDRTALINRIRGLLQEFGIVLPQGAAKFSRRLLEAITDADMPMEAIGLFAALRGDLIRLDERLSECDQKVIRLAQEEAAQRLAAIPGVGPVTATAVVASVGDAKLFRNGRELAAWVGLVPRQSSSGGKSRLGRITKHGDSYLRTLFVQGAMAVIRHLGEKQDPRSQWIRDLVDRRGVQKAAVAFAAKMVRTTWVLMARGDSYQMAA
>ISCARN80
MKITTVGIDLAKEVFQIHGVDEHGKVALCKQVKRKDMAKYFANLEPCLIGMEACGSAHHWSRKLGGYGHTVRLMAPQFVKPYVKTNKNDKADAEAICEAVSRPNMRFVPEKTVEQQAILSVHKARQGFVKARTAQGNQIRGLLSEFGIVIPKGIDVIAKRMPEILEDAENGLPGTMRQLLDRLTANLKEMDRQVDELEVQIQRWHNENAASRKLAEIPGIGPITASAIVASVGDAREFKNGRQMAAWMGLVPRQHSSGGKQTLFGISKRGDVYLRTLLIHGARSVIRFAESRAKPESWLRQLMERRNKNVAAVALANKNARIVWALLAKDRMFRPDYTPTTVVAGV
>ISCc4
MMTTTIGLDLAKSVFQVHGVSSEGQVTVRRKLRRGELVSFFRDLPPCLIGMEACATAHYWARELSALGHEVRLMPPSYVKAYLRRQKNDAADAEAICEAVTRPTMRFVPVKSAERQAILTLHRTRELLVRQKTTLIRAIRGHCAEFGLVVPQGARRVFDLLNLMREASSSSLPETAMVTMEMLGAQMEALALQIRTLERRLLAWHRENQTSQRLATIPGVGIITSTALAASISDPRLFRSGREFAAFLGLVPRQNSSGGKDRLGRITKKGDGYLRKLLVVGATSVIRRARTGVTPSAGWVQSLLERRPSRVVTVAMANKTARIAWAVMTRGESYRAMATV
>ISCfr26
MTITTVGIDLAKNVFAVHGVDQNGRTVLVKPKVSRAALPELIASLPPCVIGMEACSGAHYWARLFRQYGHEPRLMAAKFVSPYRMAGKSGKNDAADAQAICEAVRRPHMRFVPVKDESQQAMQCLHRTRQGFIEEKTATYNRLRGLISEFGVIAPQSADALRHMVSVQKSSLPLQVQQCVDDLMEHVDRIEANITEYDRILSHIAKTDHRSQRLMELKGVGPTTACALVASIGNAHDFKNGRQLAAWLGLTPSQYSSGGKSKLGRITKAGDSYLRTLLVQGARSVLIGAGKRTDSFSRWVCMLVERRGYWRAVVAIAAKNARLCWASLHYGDDFRLYSVN
>ISCps1
MNKVNTIGVDLAKNVIQVSVLSPLNKELTNKELPRTKFAEFLAKQPISLVAFEACSTAHHWARLARSYGHRVKILPAKVVSSFRQGHKTDKNDALAVAEAANRPNVKEAPLKELEQQGMQSIQRSRELLVQNKTCLSNHIRGLLMEFGVFIPKGFASLFKNIPDILEDGENDIPDMFRATLNLMYQRLLDLRDDVGLLDEQVKQLVKNNEACSNLTKMEGVGPISAILLFSTLGTGDAFKNGREFSAYIGLTPKQHSSGGKASLMGISKFVANKRLRSVLIQGARSYVHRMKSVTTKKDEWLVKLIERAGYGKAAVALANKNVRTAWALLTQGTEYRKELIA
>ISCro5
MNIKRIGLDLAKLVFQLHGVDHHERVVLRKTLRRSQMLVFFARLEPCLIGIEACGSSHYWARELTRLGHSVRIIPPRFVKPYLKGNKNDANDAEAICEAVSRPGMRYVAVKSEAQQSMQAEHRVRARLLRDRTALSNEIRGMLGEFGLVLPVGLAALRRALPEILSQQEQWDNRFIRLLCELAEELQILDDRLARYDRRLKQLAQDDDRIRRLQEISGIGPVTASALVAAVGNARQFKNGREMAAWLGLVPGQHSSGGKNRLGHISKRGDSYLRTLLIHGARAVLNACGNKEDRRSQWLQSVAERRNRNVATVAMANKNARIAWAVLSREEEYRVM
>ISDar1
MNIVTVGIDLAKNVFALHAVDQYGKAIFIKPKVARGQLLEMVAQLPPCLIGMEACSGAHHWAREFSRVGHTVKLMAPKFVAPYRMSGKRGKNDAADAAAICEAVTRPNMRFVPVKDVDQQAILCLHRTRQGFVEERTALYNRLRGLISEFGIVLPQKVERLRREIGAHLEALPGWANRCVGDLLAHADRLNEHIDEYDKAIALAAKQDQRSRQLMQLPGIGPTTASALVASLGGGHDFKNGRQLAAWVGLVPGQYSSGGKARLGRITKAGDAYLRSLLVMGGRSVLAGLGDKQDRFSRWARNLVERRGYWKAAVAIAAKNLRLAWAVMHYGEEFRRIEDLA
>ISEc11
MKYTPVGVDIAKHVIQIHFINEHTGEVVDKQLRRQDFLTFFGNREPCLIGMEACGGSQHWARELTKLGHKVRLLQARFVKAFVMGNKNDVMDARAIWMAVQQPGKEIAVKTEEQQSVLVLHRTRMQLVKFRTAQINALHGTLLEFGETIHKGRAAMEREFPEALERMKERLPPYLIMVLENQYNRLNELDSLIEDIEKQLTSVARQNETCKRLLDIPGVGPLIATAAVATMGEASAFKSGREFAAYVGLVPKQTGSGGKVRLLGISKRGDTYLRTLFIHGARAVALVAKEPGPWITELKKRRPASVAIVAMANKLARTVWAITAHDRKYDRNHVSIRPY
>ISEc45
MHSENIAAYVGLDVHKETLAVAIAAPERLGEVRYYGTINNEAQAVRRLFQKLQGLYGNILSCYEAGPCGFGLYHQLTAMNIKCQVIAPSRIPKSPTDRIKNDHRDAISLARLLRAGELTPVWIPDLTHEAMRDLIRARAAAKRDSRVARQRILSMLLRTDKHYAGKHWTGKHRTWLANQSFSQPSQQIAFQHYCQSLEQIEDRILQLDQEISRLLPEWSLCNLVCQLQALKGVGQLIAITLVAELGDFSRFSNPKQLMAFLGLVPGEYSSGNSIRPRGITKVGNSELRRLLYEAAWSYRTPAKVGAWLIYYRPDSVTQYSKDIAWKAQQRLCSRYRSLTAKGKKSQVAITAVARELTGFMWDIALAAQSSFSQQKQN
>ISEc81
MKVSTLGIDLAKNVFQLHGVDHEGHTILRKKLTRAKFVQFVIQLEPCLIGMEACSSSHYFARLFTRYGHEVKLIPPQYVKPYVKTNKTDATDAEAICEAVTRPNMRFVQIKTEEQQAVLALHTERGILIRERIACANSLRATLAEFGITIAAGQNHLTRELPAILEDGENGLSPFVRTSIYRQSKHIRELEEQVKQVEEALASWYRTQEACQRMAKIPGVGMLTATYVVAAVGNARQFSTAKQFASWLGLTPKEHSSGGKQQLGGISKRGDGYFRYLLVHGARALTARVNRNGAVEKNSWLQGLLERKHYNVAVVAMAAKTARIMWSMLSHNTEYQPRQLA
>ISEch1
MYYVGIDISKRVVDVCLLADGIKGKRKTKTLPNGPNAVQALAEWLTRQKCEPSQAHIIMEATGVYHEHLAYGLHHSGIAVSVINPHRLREFARGMGILTKTDKVDACVLACYGCLRQPEGWTPPSPEIRKLRALLQHRDSLLGDKQRLENRLSTLNATLTTEEVVTSLESMVQHVKGELERIERLIEDHIDRHPGLKNDLKLLKSIDGVGDQIGWNMLATIRGSNFRSAEQVAAYLGVIPVERRSGTSVRGRARLSKIGPPAIRAKLYMGAIAAISHNRHVKAQYERLLLKGKAKMLAIGAAMRKLVHLCYGVLHTQQRYDRDYGVVAS
>ISEch3
MQVSTLGIDLAKNVFQLHGVDNSGKTVLRKRLTRNAFLPFLAQLPPCLIGMEACASAHHFARRLMQYGHQVRLMPPSYVKPYVKRDKTDARDAEAICEAVARPNMRFVAVKSETQQAILALHTERDLLIRERVASTNSLRAMLAEFGVVMETGLSALYKTLPVILEDGENALTALTRRSAARQLTHLRELEHQIAEVERELSAWFHSQEACRRLEKVPGVGMLTATYMVAAVGDGSQFTSSKQFAAWVGLTPKEHSSGGKQWLGPISKRGDRYFRYLLIHGARALAAVIERHRDKQTWFYSLLKRKPFNVAVVAQAGRTARILWSMLRGGSEYREIAPV
>ISGdi15
MEFFCGLDVSIDETAVCVVDEQGTVHLETTVATDPAALRDAVKPFLPRLRRMGHEAGSLSPWLHPEMLALGLPAVCLETKHVRAAMSAQRNKTDKADALGIAHIVRTGWFRTAHIKSEASYRLRLILTQRSTLKRKFMDLENTIRHSLKAFGIRLGTVSRARFDTAVREAVAQDALTRDLMEAMLRAKAVLWEEYTRLHKLVVRIVAGDEVCRRFMAIPGVGPVTALGVMTAIDDPSRFRRSRDVAAYFGLTSRRWQSGTSIDVQGRISKAGDPEVRRSLYEAASVLLTRFKGRDKLRTWGLELAKRSCHRKAAVAVARKMAVIMHAMWLDGTVYDGGPAVDPEERARHIACKNRKLPRALA
>ISH18
MYLGIDVHKQYAQVAVMDEAGEIVEEVRVENANLDDLAQRYAGAEAAIEATSNYYHIHDTLSEHLDVTVAHPKELNQIADTDKKTDRVDAKELARMVRLNSVPESYVPTDEVREARALVRGRQTLVENRTKYANKIHGLLSDHGIIEDVKPLTIEGREFLRELSIPSPWDSLLESYIELIETLTEEIQNLEERSKSALGL
>ISHar3
MDIDILGIDLAKRVFQLHGADRSGCAKYGAKVMRAELLTTVRKLSPRIVAMEACSSAHYWGRRFKEIGIEVRLISPQYVSPFVKTNKNDANDAAAIVEAASRPTMRFVPVKSIEQQDMKAVHRVRELLVHQRTALINQVRGLLGERGVIIAQTPAAFKRAIPTVLAQCEGDMTPTFQAILIELLEQMRILEERIARTNQWIAAFMKNSVLCQKIQAIDGVGPITATAMVAAVGDAKEFKNGRHLSAWLGLVPRQYSSGGKSRLQGISKRGDTYLRTLLIHGARVVLRYAIGKTDARSRWLQDLIARRGYNRAAVALANKNARVIQVLLSHPDGYHLSEGAV
>ISHar6
MEDVTLIGIDLGKYNFHLHGQDRHGKALLRKKFSRRQLIDFLANFPACTIVMEACAGAHWMARELAGFGHEAKLISPQFVRPFVKSNKNDFIDAEAICEAACRPAMRFVTPKTEAQQCLSALHRIRESLVHDRVKARNQIHAFLLEFGISLPTGHPSIRRLPALLAEQALPPRLVSVLKKLHLHFKYLEEQIADIEKELGRQLQEDDLGQRLMTIPGIGPITASVLSAEMGDGKQYGCGRDFAASIGLVPRQYSTGGKVKLLGISKRGDKTLRRLLVQGARSYMQRLDRHTDRLAQWVRAMLMRRHANVVACALANKLARTAWAIAAKHTEFEKQEAVTHL
>ISKpn2
MNIVFLGIDLAKNVFQLCGLNQAGKPVYTKRTGRKELLQTLANIPACLIGIEASTGAFYWQREFEKLRHKVKVISPQYVKPFVRGQKNDGNDAQAIAVALMQPTMQFVPPKSPEQQDIQALHRARQRIVNRRTATVCQIRGLLLDRGSPIGSAVSRARRAIPLILEDAENGLSSRMRRTIAELYELFNDLGRRIHFFDKEIETVFRQSEACQRIARVKGIGPKTATAIVAAIGKGTEFKNGRHFAAWLGLVPRQHSSGDRQALMNMMKKGDKHLRTLFIHGARAVVRVATNNNDGHMNQWVNQLKERRGFNKTTVAVANKNARIIWSMLRNETEYQVV
>ISKpn4
MKRIAVDLAKSVYQVAESIHVGRVDRRRRLDPEAFRRYVQEQPEPVEWVMEACGTAHYWGRVAQALGHRVVLLHPRYVRPYRRRNKTDRNDCDAILEAARCADMHPVPVKSHEQQQVQQLHNLREAWKKTRVQHINLLRGILRELGVAAPSSTQAFLRQACELIERAEVCALRGALQMVLAEISLCEQAMRDSEEQLARWHADDDIVHKLDEVSGIGLLTASALKTAVGKPERFASGRHLSAWLGMTPNEYSSGERRRLGCISCKGNTYVRTLLIHGARAALLAAKRCQTRTPERLTQLQRWSLQTAERIGHNKAAVALANKLVRICWAVWCHERRFSGDWQSARPA
>ISKpn43
MNVKTIGIDLAKNVFQIHGVDEHGKRLFNKQLRRAQMASFFANIPPCLIGMEACASAHFWANKLISMGHNVKLMAPQFVKPYVKTNKHDAADAEAICEAVTRPNMRFVPVKTAEQQAVLALHRSRQSFIKQRTAQANQIRGLLAEFGIVVPRGIQQLQRRLPELVEDADNPLPVLFRTQLSLLQHHMAYLFDVIATLDKQIEQCYRQNALCQRIGKIPGIGPVTSSALIATIGKANNFENGRQLAAWLGLVPRQHSSGGKQVLLGISKRGDTYLRTLLIHGARAVLQSAKHKQDAVSSWANQLMARRNNNIASVALANKNARTVWALLAKEREYCAPIISA
>ISMahy12
MNFYHSTHRHYCGIDLHARSLYVCIIDQQGEVLLHKEIKARPEPLLALLEPFRDDLVIGVECMHCWYWISDLCEEHSIHFILGHALYMKAIHGGKTKNDRIDSFKIAMLMKGGNFPLAYVYPKEMRATRDLLRRRTRIVQHGAMLKAHVVNTTSQYNLPPNKANLKNIGAREQVRATFANRDVQHNIDLDLAIIECYHRELSKLEDHLEQQAKQHDPTSLSVLKTIPGVGRILALTILYEIGDIQRFESVQKFASYARLIKCKAESAGKVYGTQGNKIGNAHLKWAFSEAAVLYLRGNDKAQRYLQKLQKRMNKPKALSALAHKLGRAAYFMLKHQRVFDEQQFLKG
>ISMahy7
MNVTTIGIDLAKTVFSIHGTNQHGKVVVRKRLNRPKLLAFFAQLPPCLIGMEACSGAHYWARELTKLGHDARIIAPRFVAPYRKSSKNDDNDAEAICEAVSRPNMRFVPIKTDDQQAVLCLHRIRRGLTKERTAQINQIRGLLAEFGLIIPQGRYHARHRIPEILEDAENGLPMLARRLLNNINQRILQLDEEILAYDREIEAMARRDEQAKRLMAIPGIGPQTATAILASAPDPRQFKSGRHFAAWLGLVPRQYSTGGKPRLGRITKRGDKYLRMLLIHGTRAVIAKLADKHDQLSQWAKGLVERRGYKRAAVALAAKNARIIWALLMNQTEFKTQPAEG
>ISMdi12
MDPIAIVGLDLAKRVFQVHGARADGSIVLRKKLSRPQVLTFFAHLPACVVAMEACASAHEWGRAIRELGHEARLIPPVYVKPLIKRQKNDAADAEAIAEAALRPTMRFVAVKSESQQARAMIFRTRDLLVRQRTQLIDALRGHLAEHGVVASQGVTNVQQLAAAVDDVATSLDPLVVDLSRLYHDQIRDLDGRISELEKRVLQEAKRTGVTARLMTMPGIGPVTAMAIETFAPPMETFKRGRDFAAWLGLVPRQFSSGGKPVLGRVSKMGQRDIRRLLIIGAIMVVRRSTRKGAPAGSWLARMLARKPRLVVAIALANKMARAAWAMLTKNEDFKVPVPTA
>ISMdi14
MEYFAGLDVSLEETHVCVVDRDGVVIHQAKVASTPADIAQELAKAPACRRVVFETGRMAPILFHGLVEHDVPVVCVESRQAYQGLKSLTTHKTDRNDARGLAHLARTGFFKPVHVKSLPAHAVRSLIIARKKLVGQRVTLENQIRGLAVVFGVRLPRALSPAFIEQALLSSEGINGLSAAMRGLIGARAAVLAVVAAIDADIKKIVRMSEACRRLMTIPGVGQLTALAFTAAVDDPERFRRSRDVGPYLGLVPRCYQSGEVNYTGSISKCGDRRVRTLLYEAANVMLTRCRRPLKLKEWALAIARRSTMRKARIALARRLAIIMHAMLRQGTEFKAA
>ISMdi9
MGLPPASSEAGRLSLRVMVCGTGFERLGPKHHRGIAMDYYVGIDVTLELSSLCVLDAAGQIVCEAKVASEPEALIGYLTRLALPLTRIGLEAGPLSQWLHAALVEAGFAAVLLETRHVKAALSAMIVKTDRRDARGIAQLLRMGWFRSVHCKSPPAQEVRALLVARKQLQAKMRDVELSLRGLLRGFGLKVGEISKGQFAARVRMLVTGHSMLERVAEAMLQAREALRAEFSKLHRAMLAIVRTDEVCRRLMTVPGVGALIAVTFTSGVDDPARFRHSKDVGAHFGLTLRKYQSGETDITGAVSRVGDVMVRTALYEGAHILLTRAGRFSALKRWALEVAKRRGMKRAKVALARKLAVVLHRIWVDGTSFRWGSESLPA
>ISMex29
MSELATVGIDLAKSVFQIHGVDENGRVLVRRQLRRGQLLAFFEKLPRCLIGMEACGGAHDWARKLQELGHDVRLMPPSYVKPYVKRGKTDAADAAAICEAVTRPSMRFVAVKSEACSSVLVVHRTRDLLVRQRTQICNAIRAHMTEFGVIAAKGAQNVDRLRTQLHQMPEAARLPVSLLFEQLVDTDTRIERLTREIEAAHAQSETSQRLVTIPGVGKLSATIIAATTPDVGNFDCARDYAAWLGLTPKPHSTGGKQRIGRISKMGNRYIRRLLYLGAMSQIMVRHRCGPRQDWLSDMLARKKTKVAAIALAHRMARTIFAVLRDGSRYQPLATAA
>ISMex9
MDQQHHVGLDVSVKETAICIVDPHGKVVHRATVESHPEVIGRHLIDLGHAYARVGLEAGPLSPWLYAGLVEVGLPAICVETRHMHAALSARINKTDRNDALGIAQMMRVGLFKPVHVKTPASQQRRLLLTSRKLLQRKAYDIESDLRGQLRNFGLKVGVVGAVGFEQRVRDLVLDLPFVAAVVLPLLEARAALRTQLAKLHKMLLEQVRTDPVCRRLMTAPGVGPVVALTYRTCVDNPARFGRSQCVGAHYGLTPRLYQSGETMRVGRISKCGDRMMRAALYEAALVLLTGSRGRWSGLKVWGLAVAKRRGMQKALVAVARKLAIVLHRMWRDGTDFRWSAAATTAA
>ISMlo3
MQITTIGLDLAKSVFQFYAVDAEGHVVVRKALRRAQILSFFAKLPCCLVGMEACGTSHHWARELTKLGHEVRLMPPAYVKPYVKRGKTDAGDAEAICEAVTRPTMRFVPVKSADQQAALALHRTRDLLVRQRTQLVNMLRGLLAEFGIEIARGLHHALRLAGRLSNGEAPEVPPLARLVVKVLADQIGTIQLQLARLEKELLAWHRSNELSQRLATIPGIGVISATALAASVIEPERFRSGRQFAASLGLTPLQNCSGGRERMGRISRMGDRYLRRLLVVGMTSLVRRARIQPASVDPRLSAMLARKPARLVTVAAANRTARVAWAIMTRGGTFRAPISAAA
>ISMmg1
MTIAVLGIDLGKNSCSLVGLDGTGRVVLRRRMRRETVIAFSAKLPGCVVAMEACCGAHHMGRALVEQGHTVRLMSPEYVRPYVKAQKNDDRDAEAIAEAATRPTMRFVALKSEAQLDVQTLHRVRDQLVGERTALMNQVRAILLERGYVVAQGRAKLAACLTELLDTEAGSSLTARMRTLVAEVRERWQSLDRRIAALDAEFAEQARTDENARRLTTIPGIGALNATALVAAIGDVATFARGRDLAAWLGLVPRQVTTGGKPKLVGITKRGSKYLRKTLIQGARAAMPTLRQGDTRLGQWLRGLLARAHTNTAVVALAAKMARIVWALLRHGRVYEATAVAA
>ISMno16
MSEIIRIGLDTSKSVFQLHGVDAAERPVLKLKLSRSKMLAFFAQQPPCLVALEACGASHHWARTLAGLGHTVRLIAPQHVKPYVPGSKTDAADAAGLCEAVSRPQMRFVPVKTAEQQAALMLTGLREQWLKRRTQVSNSLRGYAAEFGLAAPQGLARLAELVARLAEDPRVPALARPLFAALWAEYQEIEARVQEADRQLKVWQRGNASCRRLSAVPGIGPVGAALLVLKTPAPQAFRSGRDFAAWLGLTPKDHATAGKPRLGGITRAGDEQLRSVLVAGAMAVLRQLKPESAGLAGWLTRLVARKARRLVAVALANKLARIAWRLLVSGASYDPARAGPPMGGAEPARA
>ISMno26
MAQVSTIGLDLAKTVFQVHGIDAQGEVIVRRPLRRAEVLPFFAKLSPGLVGMEACGPAHDWARQLIKLGHIVRLMPPASVKPYVKRGKSDAADAEAIAEAVRRPTMRCVAVKTVDQQAVLMLHKGRDLLVRQRTLLINALRGHLAEFGIVAAQGPAGVKSAIAQFRTDQASLPELARSAIRRLIGQSEEVAEQLRSAETEIVAWCRSDAASRRLLTIPGIGPITASAIAAAVPDPTLFRSGRQFAAWLGLTPRPQSSGGKDRLGGISKQGDGTIRRLLVGGATAVIRVARQDNPGRAWAKRLLERKPARVVSVALANKTARIAWAVMTRGDVYRAPAV
>ISMpo4
MRYYAGLDVSLAETSVCVVDEEGKILREAKVASEPEALATWLGALGLPLTRVGLETGALAGWLCEEMTELGVPNVVCMDARHARAAMVAMTHKTDRNDARGLAQMLRTGWFRQVHVKARRTMELRTLLTSRKTLVLKIGDVENQIRGSLCLFGIKLGTAKRRTFSERVRELTADLPRVAAILDVLLQAHSAMLLSLDRLNRMVLEIAREHAVCRRLMTVPGVGAVVGLTFIAAIEDPARFAKSRSVGAILGLVPRKHQSGEVDRNGRITKTGDTEARAALFEAAHVMLHRVKKWSGLKAWATKVAQRQGNKRATVALARKMAVVMHRMWVDGTTFRFSAVEAPAAATA
>ISMtsp17
MGEVSTVGIDLAKSVFQVHGSDPSGTVVFRKKLRRAQVLAFFSTLPRCVVAMEACASAHYWAREIALAGHDTRLIPPAYVKPFVKRQKNDMADAEAICEAAQRPTMRFVQGKTAQAQACAVVFRTRDLLVRQRTQLINALRGHLTEFGYVVRQGVGHVGQLVAVIRDQTSDVPAQARPVLAVIADTLQALQAQIALLDREIAQRAKDDAVAKRLMTIPGVGPVIAAALVALAPAASTFRRGRNFAAWLGLVPRQHSSGGKERLGRTTKMGERSLRRLLILGASSATKVAARDPDKAGAWLAGMLLRKPRMLVTVALANKMARIVWALMAHGGCYRAPATA
>ISMtsp7
MQMLAIDLAKQSFHVHGVDADGQVISRRVGRTKLPALVASLAPKVIAMEACATAHHWARAFLAAGHEVRLINPRFVKPFVRGSKNDAVDAEAIFDAASRPTMRFVPVKSTEQQDLQSLHRVRDRLVSQRTNLINHTRGLLAEYGLIYPKGAARFPARVRAELSEAGLSPMARATFAALLDELETLETRLERLDDQLRAICREDVVCRRLMTLPGVGPVVATALKASVGDARQFRSGRELAAWIGLVPRQYSTGGKPHLGGVGRRANHYLRRQLVHGARAVALRLATKTDPRSRWFQAVIDRRGFNKGIVAMANKTARIAWAMLRREEDYARA
>ISPa11
MNLSRIGLDLAKQVFQVHGVDRHEHVVCRRQLKRAQVRDFFRQLPPCLVAMEACGSAHYWARELRELGHTVRLIAPQFVKPYVKGDKHDAHDAEAICEAASRPSMRYVPVKSAEQQAVQSMHRVRSRLVRARTALCNEVRGLLGEFGLIATRRGRAATMALLETVMATEPAPLPAPMGELLRELKDELQTLEARIARLERQIQAHVRGDARIQRLLAVEGIGPISASAVAASAGDARQFRTGRQFAAWLGLVPRQHSTGGQQRLGNISKRGDTYLRTLLIHGARAVVRCCANKTDARSRWLQGLLQRRPANVVAVALANKNARILWALLSRETCYRPG
>ISPa111
MNATTKSIRTESSAVMLAIDLAKDVFELAFADATGRIVERKRLKRKPFAQCLQNRAPLRIVMEACGSAHAWARRFQRLGHAVELLPAQHVRPYVRRNKTDRADAAGLLEAARCGDIRPVPVKTPEQQGTQGLHRIREHHKAERTAAINTVRGLLREFGFAIPAGADKVRPAVLATLEDGDNDIPMELRHALAGLLDRIADCQEAMGAIEKHLADIAKRDTRSQRLMAASGVGLITATAMSAGIGDFARFPSGRHFASALGLTPREYSSGGSRKLGRITKRGDVYLRTLLIHGARSALVAAHTARKRGQPLDRTQQWALALAERKGHNKAAVALANKTARRLWAAEHHGTPFDPEHVSRPEAHAA
>ISPa25
MHATTVAVDLAKDVFELAFADGQGRVIERKRLTRRAFARAFEQRPPLRIVMEACGSAHHWARRFVRQGHAVRLLPASDVRPYVRGNKTDRNDASGILEADRCGGIASVPVKTPEQQAIQAQHRLREHLKRERTATINLLRGVLREFGIVIAQGAARVSAQVRDALEDGDNDLPMPLRHSLGEQLQRLLHIQADMRAIEQRLDEYAQRDVAVQRYQRVPGVGLLTATALRAGAGDLARFRSGRQLSAWLGLTPREHSSGQQRRLGRMTKRGDAYLRTLFIHGARAVLQGARLKHKRGQPLDPLQAWALGVQDKRGHNKAACAL
>ISPa34
MQSITAGVDLAKQVFAICLMDDAGHVTGRRELRRDGFHQWLAEQPEGMIVAMEACSSAHYWGRECQRHGLQPRLMAAQFVKPFRKRALIKNDRQDAEAIATAARQGNMRFVAVKDEPQQVRLSWHRVREGYKKDALAVRNRLRGLLAEFGVVIPESVTALKRTLADLDRHELPTGLLRLIRLQQEHLKIIEAGMAECDARIAEQATADERCQRLRALTGIGPVTADAVVASVGNAAEFRNGRQFAAWMGLTPTQFGSGGKVSLGHISCRGDRYLRTLLIQGARSSLQRAKLIPTDTATPEQQWIVQLAARMSYGKVLVAIANKHARQVWAMLARSEAYDPEAWLKHPMVQRT
>ISPa49
MSLSQTIVGIDIAKSVFQIHEVDKETGEVTSRQIKRARLLQHFINREPCFIGMEACGGAQHWARQFVAMGHTVKLLPAQSVRPFAGGNKNDVADARAIWIAVQQPGIKAVAIKTEAQQAVLALHRMRQQLVKFRTAQINALRGLLAEYGEVMPLGRDAVAKALPSVFARLVDRLPGVLIESLREQYTRIAQLDKEVSNIERRLREWHRDDESCRRITAIPGVGLLTATATVAAMGDPGAFSSGREFAAWLGLVPRQTGTGGRVKLLGISKRGDRYLRTLLIHGARSVLMTSKTPPAWAANLATRRPLNVAVVALANKMARTLWALLAHQRVFQPEYVSRPA
>ISPa55
MDTVTKIVGVDLAKNVFSICELDDGGRVRQRRDLQRAAFTAWLAQLSAGTVVAMEACSGAHHWARRCLSHGLVPKLMAAQFVKPFRKSQANKNDRNDAEAIATAARQGNMRFVSVKTVEQQARLSWHRVREGYKTEALSIGNRLRGLLAEFGVVVAQSDTALRQALGDAALRSGLPAMLGELLDALAGHWRQVHERLAECDARIAAHAKADVRSVRAQQILGVGSLTADAVVASVGDGQDFRNGRQLSAWLGLTPVQRSSGGKDRLGSISCRGDSYLRTLLIQGARSSVQRAKAVVPEKATPEQIWIKDLCSRMPFGKLLVAIANKHARQLWAMLARQEEYDAEAWLRHPMVQRPASRKGAVMPA
>ISPfa1
MKHTTVGVDIAKNVMQLHYIDAETGEIVNKPVRRGAFLEHFANLAPCLVGMEACGGSQHWARKLTTMGHEVKLMPGKFVKAFVMGNKNDAADAKAIWLAVQHAGKSVAVKTETQQAVLGLHRMREQLVKFRTMQINGLRGLLAEYGEVTGKGRAALDKAIPGVLERLVDRLPAILIDTLREQWNGLAELDKQIASIERRLQTWMREDKASKAIAAIPGVGLLTATAAVATIGDAKTFKSGREFAAWIGLVPRQTGTGGKVHLHGISKRGDIYLRKLLIHGARSVLCLAKEPGPWAEGIKKRRPLNVAIVAQANRIARTIWAILAHDRQYERGYLSVKPV
>ISPfl1
MDTLNLLGLDIGKSTFHLVGHDVKGKEVLRKKFNRNRLLEFAARLKPCTIAMESCGGSHWLARKLLSFGHQVKLIAPQHVKPYVTGNKNDYIDAEAICEAASRPKTRYVAIKTVEQQVLSTQHRLREALVGHRTQTINRIHGFLLEFGIELPATKAAMNQVHQILDDPAAELPQQLKSFIEHLLEEMKRLNDEIKAIDRSIKEQVDTDDAGTRLMSIPGIGPIIASALLADVGDASNFHSSRDFAASLGLVPRQYSTGDQTVLLNISKRGDKYLRKLMIQGSRAVLVHIDKRTDALGTWCRDLLIRKHPNKVACALANKLARIVWAVLARGGSYNAQSMA
>ISPko7
MSEIITVGLDLAKNVFQVHGADAAGRAVLRKKLRRDQVLAFFGQLPACVVAMEACGGAHFWGREIGKIGHEVRLIPPAYVKPFVKRQKNDMADAEAICEAAQRPTMRFVPVKSEETQGAAMVFRIRELLIRQRTQAINALRGHLGEFGKIVPQGAANVSKLIAIVEDPEGGLPADAIPTLKVLVATLAHLEAEISKLDTEIARCAQDNEVARRLMTVPGIGPLIATAIAVLAPPPETFRKARDFAAWLGLTPRQHSTGGKQRLGATTRMGERSLRRLLIIGANSVIIKRHVHAAARPGTWLGGMLTRKPPMLVRVALANKMARIVWALMARGGVYKAPATAA
>ISPpr8
MNSLTIGLDTAKSVFHAVEKNSRGRVLSKAKLTRAKLFTYFANKPPCTVALEACGASHYWCRVISAYGHKAVMIAPQYVASHRKGNKNDFNDANAIADVAQRDDIRTVPYKSIEQQDIQLLHRVRERLVRQRTALGNQTRGLLSEYGIVLRQGLAHLRKELPFILEESNNELTELARRQFFLLHEELLVLDEKVKQADNEIQRVALSHPISQRLMTMSGVGPIISTILLVALGKGEHFRNGRHFSAWCGLVPKQHSTGDKARLLGISKRGNTYIRTQLINGARSALRNASNKNDQVSRWAASLAERIGFNKACVALANKMARFAWAMVHNGQDYQLKP
>ISPye16
MRTKPDPQTAAFGIDIGKKVFHVVALNAAGSVIQRAKFSRDTLLAFFDAAPNALIGMEACPGSQWLARRLVAMGHDARIIPARFVKPYVKSNKTDTVDAAAIAEAVTRPTMRFVEVRTPEQIDLQALHRIRDRLVGQRTALINQARAFCLEYGLAMRVGAGGFHADIRRHLGNVENDLTPAMRVLLEELLDDLAYIEGRIRAVTGKVEAYASQHDAVSRLVTIPGIGALGATAIVAAAGDGRQFRKARDLAAWLGLVPAEHSTGGKQTLLGISKRGNRYVRRLIIHGARSCLLHLNRANHALGGWLSALEARTHRNKAVVALANKLTRIVWAILTRPGAIYLPSRGAALS
>ISPye17
MEHTTFIGLDVHKASISVAVAQGMRGGEVRHLGSVPNRPDHIRKLVEKLASAGAQLQFCYEAGPCGYGLHRQLVAMGHDCSVIAPSLIPLKAGDRVKTDRRDAVMLAKLHRAGELTAVWVPDAAHEAMRDLVRARATAMRVAGKARQHLQGFLLRHSRIYPGKKGWTGAYRRWLALVRFTHPAQQIVLQDYIDAVADAEARVERLTEQIADLLPHWSLAPVVEAVQAMRGVGFIVAVTVVAEVGDFGRFDTPRQLMAYLGLTPSEHSSGASVRRGGITKAGSGLARRALIEGAWSYRMQARISVKLLARLEALPKVVRDIAWKGQLRMCQRYRHLIAVGKAKVVAVTAIAREMLGFVWAIARAVTAPPASPDATAA
>ISPye22
MDYYAGLDVSLKEISICVVDEGGRTVARGVCPADPEGVAGWFCTRLLSPRKIVHESGQLSIWLQRGLERLGLPALCIDARRAHKSLSARPNKSDAADAEGLAQLARTGWFTPVHVRSEESDRLRSLIGARAQLISLRKDLEGHVRGILKTFGIRLTGIGKGGQRQAFRDQLAAAGARDLVLRTIADGFIAAHATLCQAAAELDSAVKEKATKHPVVRRLMTIPGVGAIVALSFVALVDDPGRFQKSENVGAFLGLTPRRHQSGGVDWSGRISKCGDGAMRNLLFEAASALIGRVQRFSTLKSWAVRLAGRRGFAKAAVATARKLAVLMLTLWKNETEYKWKEEAVA
>ISPye25
MKLFVGLDVSLEKTAICVISAHGKIVKEAQVASEPEALSCWICDQNGAIAAVGLEAGPLSQWLHRGLSDAGLPVVLMETRQVKGALKAMPIKTDRRDAEGIARLLHLGWFRPVHCKSVSAQEVRAVLSARKAVQQGFITLEMSLRGLLRNFGLKVGTISRGRFEQRIRELAAGNLMLEAATEPMLRARSALRRELAGLERNVRQLAQEDPVCRRLMSMPGIGAVVALTYRSAVDDPARFTSSKKVGPWVGLTPSRNQSGERDVSGGITKAGDVNLRRALCQAATVMMHRGRASWLRTWAAKLARRRGAKRAMVALARRIAVILHRMWKDNTDFRFDIPVLHAG
>ISPye27
MKEITTVGLDLAKNLFQVHAVDENGAVLVRRQVRRAQVLLFFSRLHPCLIGIEACAGAHHWARELAKLGHDVRLIPPSYVKPFVKRGKTDAADAEAICEAVIRPNMRFVPLKTEKQQAVLMQHRARDFLVRQLTQLANAIRAHLGEFGIVVPKGVHNMGRLIAEAETAGLPPEARMPLDLLAGQFRDTKQRIDVMTAQIKADAEVDETARRLQTMPGIGPITASVLAATLPNVSSFRSARDLPAWLGLTPKPHSSGGKERPGSISKMGNRYIRRLLSLGAMGVISARRLSEPSTDWLGRLVATKPLKVAAIALANRMARAIWAMLKTGEAWRPA
>ISRel7
MEKITTIGLDIAKHVFQVHGINGAGATVNRRKLRRDDVVGFFKALPPCLIGIEACATGHHWARVLMALGHEVRLMPASYVKPYVKRQKNDATDAEAICEAVTRPTMRFVPVKSEEQQGVLMRHRVRELLIRQRTMLVNALRGHLAEFGIVTRQGIAGVGMLIALVDDDDHDLIPPLARSALLPLIGQLREVHEKVRELDRQIHAWHRSNELSRRLETIPGIGPITASAIAATVTDASFFKSGRQLAAWIGLVPRQNSSGGKDRLGRISKQGDPYLRRLLVVGAHAVLRFSGKAKVAPTRWAAELLPHNFVAVALANKMVRIVWALMTTGRRFEATAAL
>ISRhru3
MDYYAGIDVSLELSSVCIVNQDGKIFREVKVASDPEALIGLFGGLGVALSRIGLEAGPLSQWLHAGLTAGGYDVVLLETRHVKAGLSAMTVKTDRKDARGIAHLLRMGWFRPVHCKTNSAQEIRVLLVGRKLLQSKMGDLEQGIRGLLRGFGLKVGVISKGRFAARIRELVAGQAMLETVAEPMLRARDALRAEFTLLHRQILAIVRKDDLCRRLMTVPGVGPLVALTFKSGIDDPSRFTSSKTVGAHFGLTPKKYQSGETDITGGITRTGDAMVRMALYEAAQVLLTRSQRFSSLKRWALEVAKRRGMKRAKVALARKLATVLHRMWIDGSDFRWGKEITSA
>ISRle1
MEEITTIGVDIAKNVFQLHGINAEGQVVLRKALRRGQMQPFFEALSPCLIGMEACATAHHWARTLIASGHDVRLIPPNYIKPYLRRQKNDAADAAAICEAVTRPSMRFVPVKTEDQQATLMLHSARELLISQRTALINALRGHFAELGIVAPQGARNVRQLIAILEDERYSPQAVRTALAPLATVLIEIEGQITKLDKALLAAHRNNDVSIRLATVPGIGPVIATCLSASVSEPKLFEGGREFAAWLGLVPRQHSTGGKPRLGSISKMGNRHLRKLLVVGAYAALYRMKKGTADTPLANWARGLLSKKPFKLVAVALANKIARIAWAIMARNVNFQSEHVSRCSDLIPA
>ISSba8
MDIKVIGIDLAKNVFQVCVCLMDNSVMSNKKVNRNKLLDKIRQFPEGSLIAMEACGTAHYWGRQFQALGYQVQLIPAQHVKPFVANQKNDANDALAICEAAFRPNIHMVPVKTVEQQDIKALRCVRSRLVQNRTAMVNQIRSLASESGVIFSVGRLQLQASLSRILADNEHELSHTLHHLLKFLYEDLCVLNEKINQIERDIKALCQIQPRYNALLSIPGFGPLVTASFMSELGSGHQFKNGRQLSAWCGLVPSQSSSGGKVRLGSITKNGSSELRVLLIHGARAVGRFASKRDDRLGRWFNALALRQGRHKAVVALANKIVRIGWRILTSNDNFDVNKAFA
>ISSde11
MKVSTISIDLAKNVFQLLGMDKHAKQVFSKRLNRTQLSEFMSQQPVCDVVFEACYSSHYWGRKFLAMGHNVKLIPAQHVTPFVRGSKNDKNDAMAIYEANFRPNIRFVPIKTEAQQEILMLHRVRERLVKQRTACTNQIRGVLVDFGICFPQGHSAFERAMWDIINDESQRPIIKLMANDFWDEYQTVSTRLDRINRLIKQLVEQDPNGKILLSIPGVGPIIASAFAAAIGAGQAFNSAKELAVWLGLTPQQFASGNKSINGSITKRGDGYLRKQLIHGARTVVSHASKKNDDLNQWITQLRNRKSICTTVVATAHRLARLMWILLHKQVPYAPQYGAYQGISHEAN
>ISSde14
MKVTLIGIDLAKNVFQVCGINQAGKSVFNRALKRSQLMAFLFKYPDSIIAMEACSGSNYWGRELLTKGFEVRLIPPQHVKPFVKGNKNDRNDAFAICEAALRPNLTFVQPRTLEQTDMILAHRIRERNVENRTSLINQIRGLLNEYGVVIAQGKERLKLAIPELLENADSGLTEIARQHFQALLEEWKQVDRTIKNLEKNIKSQAKLNHQTNRLMGIKGVAEITATAAVAFAGNGAQYHNGRHFAANLGLVPREYSSGGKQKLGKITKRGNNYLRRLLVQGAWSIIRYVGNSTDRMSVWAKKLIERRGKHKAAVAVANKLARIIWSMLYNQTEYRAN
>ISSfr2
MDETITYVGLDVHKETISVALADGGKRGDVRAFGQIVNTPTALARMLAKLSQSGRTLKFCYEAGPCGYGIQRQLSAAGHHCVVVAPSLIPRKPGDRIKTDRRDADNLARLHRAGELSAVWIPDPAHEAMRDLVRARLAAVRSLRQARQQLSGFLLRHGCHYGRPAWTQMHRRWLAGLRFTQPAHHIVLEDHIATIEAATDRRDRLTKQIEIMLSDWSLAPVVQALQSLRGMALVTAATMIAELGDISRFTNPRQLMAYLGLVPSEHSSGATRRQGGITKAGNGTARRMLIEAAWSYRFPARVSREQLLRQEQLPKTIRDTAWKAQERLCGRYRKLTKAGKPATTVTTAIARELSGFVWAIACQVSPR
>ISShdy1
MTVVTVGIDLAKNVFAVHGVNAAGKAVLVKPLVRRAKLLELIATLPACLIGIEACTGAHFWAREFQKMGHTVRIMAPQLVSPYRMGGRHGKNDAADAAAICEAVTRPNMRFVPIKSVEQQGQLFVHRAHQGYVSERTALINRIRGLLSELGIVLPQAFKAFLSGVAQVLEDLPGYCNQVIGDLLNELYHIEEKIKNSEKLIQQLARDNSAAQLLMQFRGIGPMTATAIVASIGNGHDFKNGRQFSAWLGLTPRQQSSGGKARLGRITKAGDSYLRTLLVLGARSVLLGAAKNDDPVSRWALQLKERRGYGRALVAIAAKNARMCWAMLHLRDEFRFPA
>ISSod14
MNYKLISIDLAKTVFQVAAFNPDNTIAFNRKINRPALLDMLRQCEPTLVVMEACYSANYWGRTIEKLGHTVKLIPARMVKAMLVGNKNDANDAVAIGETAGRPKVSLLRPKTVEQQDIQSLLRIRERLVENRTANCNQLRGFLAEYGLIVAKTRRQLMLAIPLILEDADNELSTVARGFIQRLYEFQLYLNEQIDQVAQDILALAQAMPQYPLLLTIPGVGPIVASTLLASINEVNDFKNGRQLAAWLGLTPSQYSSGTTNRLGKITKRGNQTLRRLLIHGARTVVNWCDKKDDSLSLWLQRLKQRQHVCKVTVALANKMARMVFVVMSRGQAFDMNKACKLAT
>ISSpe4
MKGTIVGVDLAKNVIQVCVFTNNKVHSNTEMTPNEFIDWLANFATVTIVFEACGMSNYWKQKAMTFGHEAKLISAKLVSAVRQNQKTDKNDALAIVQAALLPEVNFITGKSVEQQQLQSIMRLRELAIKQKTAMTNQLTSLLAEFNLMTSTKHGGLRGVIESTLEDAENDFSSEFRNALAAAWQQYLAVVTSIATYDQCLEKSLNTHPEAKKLLKIEGVGTLNAINLYIALGCADIGVVSTGKDASACIGLTPIQYSSGGKAKLGSIGKHVKNSILRSQLITGALSAVSQMVKREPKTTKERWVQALVERRGKKCAAVALANKTVRTAYAMLTQGTEYKAELISA
>ISSph13
MAKRLKYIGLDVHKETIAVAVAEGERGGEVRFHGTIPNEDDAVRGMVKRLAGPGITLDFCYEAGPCGYGLQRLLTRQGQPCIVISPSMMPRRPGDQIKTDRRDAMTLARLLRAGELAPIWVPDEAHEAIRDLIRARRSAQEDTSAAKQSVRSFLLRHDRRFSGKSAWTKTYWRWLSEQRFDFAHQQLAFEEAKRRVLEAQARTARLEAALVEAVDGWRFAPLVRSLQALRGVRLIVAATLVAEVGDLTRFQNPKQLMAYLGLVPSEYSSGARVQRGRITRAGNAHARTMLVEAGWTYRLPAREERRYRDRVADLPEDIQAIGWKAQVRLCQRFRRLSATGKPQPKVNTAIARELVGFAWDIARRVQPVVAV
>ISSph14
MSIVILGVDLGKNACSVVGVDAAGAVIVRKSMRRQTLIDYVTKLPACVIAMEACCGAHHLGRLFAAQGHEIRLMSPEYVRPYVKAQKNDDRDAEGIAEAASRPTMRFVELKTQEQLDIQTLHRVRSRLVAERTNLINQLRAILLERGTIFPAGRRKLELGIDAMLAAEDTTLSPRLKQLVGELRAEWHELDTKVEALNGEFVELARNDAAARRLTSIPGIGTLNATALIAAVGDASSFAKARDLGAWLGLVPRQHTTGGKPRLLGISKRGNTYLRTLLIHGARAALPSLARSETPLGRWLTGMIERGVHRNAIVVALANKLARIAWAALRKEVSFERGYPAAA
>ISSph15
MKHYAGLDLSMESTQVCIVDDNGRKVVSEKLESSPEAIAMMLERYGQIERAVIETGRMSPAICLGLRELGVPVVCIDARQAHQSLKAMKANKTDPHDAAGLAQLARTGFYKEVHVKSPAAHGVRSVITARSHLVEARVRLDNTIRGLCATFGYRPGAGQGKAFLERIMKAAHIPGLGDAIASLLSVRAELVEQIKEMDRRLRIIASQSQACEILMTIPGVGVQTSAAFAAAVDEAGRFRQSRNAGAYFGLVPRRHQSGELDWTGRITKQGDSTVRKLLYEAANSILTRSRETFALKTWAMKIAKRRGLKEARVALARRLAVIMHAMLRDGTLFQA
>ISSphsp17
MSVVTIGLDLAKTVFQVHGVDEAGLTVLRRKLSRADMAAFFKKQPPCLVGMEACSSAHHWARLLVEIGHTVKLIPPQYVKPYVKRNKTDAADAEAICEAVAKPNMRFVPIKTKQQQAVLALHRVRSLLVRQRTATINALRGLLGEYGLIAGKGVRQLAILSERLATSDKTVVPDEAREALRCLFRHIDTLTDKLGEMEKRIVAWHKSNPDSQRLATAPGVGPITATAIVAAVGDGSQFKSSRHFAAWLGLTPRIRASGGKEKIGRISKGGDRYLRTLLIHGARAVVGTTFRKDVTPRPWLKALVDRRPVNVASTAVAHKTARSIWAMLTRNEVYRRPSPLPMAA
>ISSphsp18
MKQYIGFDVSLKDTAISIRQDGKRIWRGKCASDPQILAQIVRKHAPHAERVVFETGPLSTWFYHALTAAGVPAICIEARHAQKILNETLNKTDANDADGLAQLAEAGFYKAVRVKSFDAMLTRTLVGARNLLLTISTQLSNQIRGVMKTFGIVVPKGTGRVFDGNVRELLDGRDGLAQIILPLLEAWRDIRKRAAELDRQLLAAARQSQAIKLLMTIPGVGAVTAVSYAAAIEDPANFKTSRAVGAWLGLTTRRYQSGEVDYDGHISRRGDNHLRGLLYEAATVILTRTSASNQSGLKDWGLRLRERLGFKRAAVAVARKLAVIMHTMLKTGEAFNTSAGVTA
>ISSpi2
MSLIKAIGIDLAKLVFSIHGVDEYGKTKLKQTVKRNKLLEKIANIPPCIIGMEACSGAHYWAREFTKYGHDVRIMASKFVIPYRQSEKNDANDAEAICEAVTRPKTRFVCIKSEEQQAVLCLHRIRQGQIKDRTAMINRLRGLLSEFGIIMPKGRYPAQKHIVEILEDAENGLPDLARELLHDLWLSIKQQNQDILKSDRKLYALANQMKDAKRLMTIPGIGEVTATAVVATVSDAKHFSTSRQFAAWIGLVPKQYSTGGKPTLGRISKRGEKHIRTSLIHGARAVIANCANKIDRTSLWIKALIERRGFKRAVIALAAKNARLIWSLLQSGQEYQVNYVKT
>ISSpi6
MSTIKVIGIDLGKSSFHLVAHDYSGRELFRKHLSRAKLIEFLSQTPATVIAMESCGGSHWLARKCQSLGHEVKLIPPQYVKPYVKTNKNDYIDADAIAEASTRPSMRFVGVKTESSQVISVIQRIRSSYVKERTACMSRIGAILLEFGMSFPKGHAKMKVLFQWLADKKEPIPPMLMQELIEHHEYYSQLNKRIAGQDKKLKQLVEQSEEAQQLKSIPGIGDLTASQCLADISDANNFKNGRQLAAWIGLVPHQYSTGGKTTLLGISKRGNKALRTLFIHGARSILSRPEVAVAVFGEWILELRARKPFNVAVVALANKLVRIAWSVLSTKQAFEVRV
>ISSpo1
MKSKSPEEIAVIGVDIGKETFHLVGFDHAGERVLRKNIKRLAIKPTFEKLPRCVVGMEACISAHFVSRMLRELGFEPRIIPAIYVKPFNKGQKNDYNDAEAIAEAAMRPNPRTVTEKSQDQLDLQAMHRVRSRLVARRTATINQIRAFLIEQGITVRAGRHRLQSSFAAILENRRDEISSRMRAILMGLYGDWLWVDERIKAISSEIEEISRSEENSANIMTIPGIGPLISTAIVSAIGKGEVFDRGRDFAAWVGLVPRQFSTGGRTILGRISKRGNSYLRMLLVQAANVILMRPHRWDALGLGPWLRGVVGRMPHNKAAVALANKLARTAWSVLRYGSKYQVERDEALAAI
>ISSso6
MNNNNTLYVGLDVHKESITVAYAINSEPVELMGKIGTSPTDIQNLCKRLRSKSSQVSIVYEAGPCGYGLYRRLVKSGFDCMVCAPSLIPKKPGERVKTDRRDAIRLVRSLRAGDLSAVYVPGIEDEAFRDLARAWASARDDLRHARQRLKSFLLVHGVHYVGRADWGPAHRRWLSKYSFESPWRQLAFDEHRRTIEDRQAQCERLESALKEAVTEWRLYPVVEALQAMRGIQFITAVGLISELGDLTRFEHPRQLMSWFGITPSEYSSGGSRHQGSITKAGNSYARKLLVEAAWSYRHPARISPAIQKRQENLPRPVIDRAWDAQLRLCKRYRKLQAKGKNVNITIVAVARELAGFIWDMGRIAMSVAQQPQCHK
>ISSsu15
MFHFTTLFIGMDVHKESFSLCYYDMMANQFKHSTKVGPNVSYIVNYVNELRRLYGQDAEVLCGYEAGCLGFTLYHQLQAHGIPCIVMAPTTVMKEGSKRVKTDKKDAAQLAKALAFRSYRPVHIPTVEDEQVKEYIRMRTDHKVALKKIKQQILAFCLRHDFRYTEGSSNWTQKHVRWLRSLNPDGLYAEILTEYLLTYEKLVDQIERYDARIEQLGQSDSYQEKVSRLSCFIGIKTLTALSIVTEIGDFNRFATAQHFASYLGLTPSENSSGDKERKGAITKAGNSHVRRLLIEAAQSLAKGTIGYKSKELKRRQSGNRVEVIAYADKANERLRRRYRTLVLGKNKKQNVAKTAIARELSGFIWGMMTGRIA
>ISVisp2
MNKDSIIFIGLDTHKSFIQVTVLQEHRGANPLHLGRIKSNKSALIKLAKQLQSKYPKATLHFVYEAGPCGYWTYRLMTSLGHCCYVVAPSLIPKKPGDRVKTDKRDAAKLAKLLKAEELTPIYVPEAKDEAIRDLSRARETAMKDLKDAKFQLKGFLLRNNIQATVNDNWSKKHLRWLTDLILPHHSQQIVLQEMIITINERIQRLQRLDNELLHQVKNWRYYPVVKAIQAMRGVRLLVALGTIAELGDLRRFDHPRKLMAYLGLVPTENSSGGKTRRGSLTKCGNSRARRLLVEGAHTYKHKANISVELQLRQEGLPKEIVDIAWQAQQRLCRRYQRLLQKGKHRNVVVVAIAREMIAYIWAIAREVVISDVDPKTRIARLPA
>ISVisp6
MSDYSYFCGIDLAKNHFSLHAVDQNGKVILHKSVTRSKLLTTIANMPLMRIGVEACGGAHYWARTLNKLGHDARIMAVKYVIPYRTKGKNDLNDAVAICEAVQRPSTRFVPVKSPEQQAILSVHRMREHWVRERTALMNRMRALLSEFGLTIPVGRSSLMKQVPLMLEDAENELPHLARTVIADAYRHLGELNQRIADTEQVFDSFAKVSINVQRVMKVRGIGPQTATAILASIGNGSQFDKSRDFSAWLGLVPKQYSTGGKPRLGRITKHGDKYLRTLLVHGARTVIANLGDKQDKLSQWCRGVLERRGMNRAIVALAAKNARIIWSLLHNQTEYENYAA
>ISVpa1
MSAIKVIGIDLGKSTFHLVGHDYSGREQYRHKLSRSKLLQFISVHEPTLIAMEACCGAHWLARKCQEYGHQVKLIPPQYVKPYVKAHKNDFIDAAAIAEASTRPNMRFVSPKSEQAQVGVVIRRVRTGYIRERTATMNRIGSMLIEFGISFPRGHANMKKLFQWLADNKEPIPPLLVRELQNQLDYYNQLNERIKEQDRKIEKLSSEDELYTLLQTIPGVGPMTASCCLSCVGKPSDFSNGRNFAAWIGLVPFQYSTGGKQRMLGISKRGNKKLRELFVHAARAVMWREETAERYFGSWLLDLKRRKPFNVALVALANKLARIAWSVMTSHKPFELRV
>ISWpi14
MRYIGVDLHTNSFTACYLEQEKPEYIKTFRLQDLGNFIKNLQETDEVALEATGNSCFFYDEVSPYVKRVVVVAPLQFEVIRRSVNKTDKHDARAIAFFLSKDMLPEAKCKSKQCQQLASLLKTRDQLVKSRVSLINKIHGLFNYHGIKIKKEVLTIKAGFECSLGKHDWSHLEKVEIEVISSNLEVIRESLKKLEKEIIAFAQQLPGFNNLISIKGIGAISAAVFVATIGDINDFSNPEKLTAYFGVVPRVSQSNQQCTIGRITKRGSKIGRTSLVQCTWIAIRYSPYLKSFYERVKKSVVLLRLLLLLLGSFSQLFSILLKTTGFSKILQNMKFLIDNNHRRNIYELYNRTK
>ISXpo1
MNIIKVVGIDLAKNVFQVCVWLTDNSIAWNKKVSRQKLLDTLRAFPPNTLIAMEACQGAHYWGRTLQAMGYAVRLIPTQYVKALCKNQKNDANDALAICETSCRPGIHFVPVKTVEQQDIKALRSARQLVVEQRTTLVNQIRALLVEQGIVIPAGIQQLRHALPDILEEGNNALSFVLRRLLHSLQEDMQRFDVRIYDMDKEIQAVSSQQSGYAHLLTIPGVGPLIAAAFVSEVNAEQFQNGRQLSAWCGLVPRQYSSGGKNRLSGMTKQGNRHLRTLIIHGARAVMRCCQKREDVLGGWLRKLIARCGFMKATVALANKLVRIIWRILKDDVDFMMKKAVN
>ISYen1
MKVSTLGIDLAKNVFQLHGVGCNGQTVLKKKLTRDKFLPFLMQLEPCLIGMEACASSHHFARVLRQYGHEVKLIPPQYVKPYVKTNKTDAADAEAICEAVARPNMRFVQIKTAEQQAILVLHTERNILIRERTACANSMRAILAEFGIIMPRTLSQLYKKIPEILEEYDNELSPFVRCSVARQLEHLQGVEDQITLIEQELSSWAKTQPACQRVLKVPGVGLMTATYLVASVGNGQQFHSAKQFAAWLGLVPREFSSGGKQRLGRISKRGDRYFRYLLVHGARAVAAVIERHKDNMPWLYRLLSKKAYNVAVVAQANKTARILWSMLVQHTEYRTLSVV
