# Supplementary material for: A programmable seekRNA guides target selection by IS1111 and IS110 type insertion sequences
Source: Nat Commun. 2024 Jun 19;15:5235. doi: 10.1038/s41467-024-49474-9 (PMC11187229; doi:10.1038/s41467-024-49474-9)
Supplement: Supplementary file 6 — Source Data [file 41467_2024_49474_MOESM6_ESM.zip › Source data for figs.xlsx]

## Sheet: Figure 1b, Supp Fig 1, 2
Pairwise identity matrix of IS110 and IS1111 transposases. Blue rows indicate the head of group of ISs with 70% or more sequence identities. Yellow indicates the members of a group.
	ISPst6	ISKpn4	ISPa21	ISAzvi12	ISPa119	ISPpu24	ISPpu25	ISPa53	ISPa62	ISCARN111	IS5708	ISEc76	ISSm1	ISCfr26	IS1618	ISLad6	ISDar1	ISBfun1	IS1492	IS1492a	ISPsy16	ISShdy1	ISCARN32	ISPa29	ISPfl1	ISPsy7	ISAs24	IS5075	IS4321	IS4321L	IS4321R	IS1328	ISEch4	ISPlge4	ISPlu13	ISSfl8	ISBcen2	ISAzvi4	ISHar6	ISMass1	ISAeca3	ISBcen1	ISPath1	ISMno16	ISRsp4	ISShsp1	ISSphsp16	ISSphsp23	ISMlo1
ISPst6	100	85.88	89.34	76.11	76.37	78.67	76.95	78.39	78.1	24.42	35.63	35.03	35.03	34.73	35.63	35.93	34.63	33.43	32.84	32.84	33.43	35.54	33.73	35.71	30.84	32.13	30.15	29.7	30.3	30.3	29.7	30.61	31.21	28.18	30.91	27.88	29.97	30.56	30.27	31.16	30.93	29.08	30.56	32.45	29.41	29.12	30.21	29.71	30
ISKpn4	85.88	100	90.2	78.03	76.95	79.25	76.95	76.37	77.81	23.76	35.03	34.13	34.13	33.53	35.03	35.03	32.84	32.84	33.14	33.14	33.43	34.94	33.13	36.01	30.54	32.43	31.04	29.39	29.7	29.7	29.39	30	29.7	28.48	29.7	27.27	29.67	30.86	30.27	31.16	30.33	28.19	28.78	32.74	28.53	28.82	29.33	28.53	29.12
ISPa21	89.34	90.2	100	76.75	74.06	76.66	75.5	74.93	76.37	24.09	35.93	35.03	35.03	34.43	35.33	35.93	34.03	33.43	33.14	33.14	33.43	35.24	34.04	36.01	30.54	32.13	30.75	29.7	30	30	29.09	30	30.61	28.18	30.3	27.88	29.08	31.75	30.56	31.45	30.63	28.19	29.97	32.45	28.82	28.53	29.91	28.53	29.41
ISAzvi12	76.11	78.03	76.75	100	79.68	82.48	80.25	80.89	82.17	25.09	35.71	34.42	34.42	33.77	34.09	35.71	31.07	32.36	32.05	32.05	32.37	33.33	32.35	33.01	32.36	33.77	30	28.85	29.18	29.18	28.52	30.49	29.18	26.56	29.18	26.56	29.81	29.17	28.85	29.17	29.55	27.56	29.17	35.42	29.94	29.65	31.86	32.81	30.91
ISPa119	76.37	76.95	74.06	79.68	100	95.39	95.1	90.2	91.07	23.76	34.73	34.13	34.13	33.23	34.43	35.33	32.84	32.24	32.25	32.25	32.54	33.73	34.04	33.93	34.63	37.01	29.46	31.42	31.42	31.42	31.42	30.82	30.51	28.4	30.21	29.31	31.07	30.18	31.07	31.36	32.04	30.77	31.07	33.53	29.91	30.21	30.7	30.79	30.79
ISPpu24	78.67	79.25	76.66	82.48	95.39	100	95.97	89.91	91.07	24.42	35.63	34.73	34.73	33.83	35.03	35.93	32.84	32.24	32.84	32.84	33.14	34.34	34.64	34.52	33.53	36.34	29.55	31.21	31.21	31.21	31.52	31.21	31.52	28.79	30.91	29.09	31.75	29.97	30.56	31.75	31.83	30.56	31.16	33.92	29.12	29.41	30.21	30.29	30.88
ISPpu25	76.95	76.95	75.5	80.25	95.1	95.97	100	88.76	90.2	24.09	35.03	34.43	34.43	33.53	34.73	35.63	32.54	32.24	32.84	32.84	33.14	34.34	34.34	33.93	33.53	36.34	28.96	30.3	30.3	30.3	30.3	30.91	30.3	28.48	30.61	28.79	30.86	30.56	30.86	31.45	31.83	30.56	31.16	33.33	29.41	29.71	29.62	30.29	31.47
ISPa53	78.39	76.37	74.93	80.89	90.2	89.91	88.76	100	94.52	24.42	35.63	34.73	35.03	33.83	35.33	35.93	32.24	32.54	32.25	32.25	32.54	34.04	33.43	33.93	33.83	36.04	29.85	29.39	30	30	29.7	29.7	30.91	28.18	30.3	29.09	30.86	29.38	30.56	31.45	31.53	30.27	30.56	32.45	29.12	29.41	30.21	30	30.59
ISPa62	78.1	77.81	76.37	82.17	91.07	91.07	90.2	94.52	100	24.42	36.53	35.63	35.93	34.73	36.23	36.83	33.43	33.43	33.43	33.43	33.73	34.64	34.04	34.23	33.83	36.64	30.45	29.39	30.3	30.3	29.7	30.91	31.82	29.09	30.91	29.39	30.27	30.27	31.75	31.75	32.43	30.56	30.56	33.04	29.41	29.41	31.09	30	30.59
ISCARN111	24.42	23.76	24.09	25.09	23.76	24.42	24.09	24.42	24.42	100	53.47	51.49	52.81	52.48	51.82	52.15	61.06	56.77	57.43	57.43	56.77	46.86	53.14	53.75	34.23	34.23	33.56	32.21	32.21	32.21	31.88	31.88	31.54	33.56	32.55	33.22	34.9	32.89	36.24	35.57	34.9	34.56	35.91	34.45	33.33	33	33.22	31	31.67
IS5708	35.63	35.03	35.93	35.71	34.73	35.63	35.03	35.63	36.53	53.47	100	85.29	86.76	86.47	87.65	87.06	65.88	66.18	67.65	67.65	67.94	60.95	61.54	62.13	39.04	37.65	41.14	37.99	37.69	37.69	37.39	37.69	37.08	37.39	37.69	39.82	38.74	35.44	39.94	39.64	40.96	39.94	38.74	38.02	36.42	40	36.31	34.63	36.42
ISEc76	35.03	34.13	35.03	34.42	34.13	34.73	34.43	34.73	35.63	51.49	85.29	100	95	94.12	92.65	94.41	63.82	65.59	65.88	65.88	64.71	58.88	59.76	59.76	38.44	37.65	39.04	36.78	37.08	37.08	36.78	35.87	34.95	36.47	37.69	38.6	38.74	35.44	39.34	38.44	38.86	37.84	36.64	38.62	37.01	38.21	38.1	34.33	36.72
ISSm1	35.03	34.13	35.03	34.42	34.13	34.73	34.43	35.03	35.93	52.81	86.76	95	100	93.24	94.12	93.53	64.71	65.88	66.18	66.18	65	58.88	59.76	60.06	38.14	37.65	39.34	36.47	36.78	36.78	36.47	36.17	35.56	36.47	37.99	39.51	38.74	34.53	39.94	38.74	39.76	38.44	37.24	38.02	37.01	37.91	37.5	34.33	36.42
ISCfr26	34.73	33.53	34.43	33.77	33.23	33.83	33.53	33.83	34.73	52.48	86.47	94.12	93.24	100	94.12	94.41	65.29	65.59	67.65	67.65	65.88	59.76	60.65	60.36	38.14	37.65	39.34	36.78	37.08	37.08	36.78	35.87	35.26	36.78	37.69	38.3	38.44	35.74	38.14	37.54	38.55	37.54	36.64	38.32	37.61	38.21	37.8	34.63	36.12
IS1618	35.63	35.03	35.33	34.09	34.43	35.03	34.73	35.33	36.23	51.82	87.65	92.65	94.12	94.12	100	94.41	65	65.88	66.47	66.47	65.59	60.06	60.95	60.36	38.74	37.65	39.34	37.69	37.99	37.99	37.69	35.56	34.95	37.69	37.69	38.91	38.14	34.83	39.64	38.44	39.46	38.14	36.64	37.72	37.01	37.61	37.8	34.03	36.72
ISLad6	35.93	35.03	35.93	35.71	35.33	35.93	35.63	35.93	36.83	52.15	87.06	94.41	93.53	94.41	94.41	100	65.29	65.29	66.47	66.47	65.29	60.06	60.36	60.36	39.04	38.55	39.04	37.08	37.39	37.39	37.08	36.78	34.35	37.08	38.3	38.6	38.74	35.44	39.64	38.14	39.16	38.14	36.94	38.32	36.72	37.31	37.5	33.73	36.42
ISDar1	34.63	32.84	34.03	31.07	32.84	32.84	32.54	32.24	33.43	61.06	65.88	63.82	64.71	65.29	65	65.29	100	72.14	73.31	73.31	72.43	61.24	62.72	69.23	39.94	40.36	40.72	36.17	36.17	36.17	35.87	39.21	38.91	39.21	38.6	38.91	40.72	40.42	42.81	41.62	42.17	41.62	42.51	39.7	40.77	38.99	37.09	37.5	37.8
ISBfun1	33.43	32.84	33.43	32.36	32.24	32.24	32.24	32.54	33.43	56.77	66.18	65.59	65.88	65.59	65.88	65.29	72.14	100	80.94	80.94	80.06	59.76	64.79	65.09	40.54	39.16	40.72	37.39	37.39	37.39	36.78	38.3	39.51	37.99	37.99	38.6	40.12	40.72	42.51	42.22	42.17	40.72	41.62	41.19	39.29	38.99	37.98	38.39	38.1
IS1492	32.84	33.14	33.14	32.05	32.25	32.84	32.84	32.25	33.43	57.43	67.65	65.88	66.18	67.65	66.47	66.47	73.31	80.94	100	100	94.19	61.24	63.02	66.57	38.74	39.46	39.82	35.87	36.17	36.17	35.87	37.99	38.91	35.87	38.3	38.6	39.58	38.39	40.18	41.07	39.76	39.58	40.48	41.42	39.82	39.23	37.94	38.05	37.17
IS1492a	32.84	33.14	33.14	32.05	32.25	32.84	32.84	32.25	33.43	57.43	67.65	65.88	66.18	67.65	66.47	66.47	73.31	80.94	100	100	94.19	61.24	63.02	66.57	38.74	39.46	39.82	35.87	36.17	36.17	35.87	37.99	38.91	35.87	38.3	38.6	39.58	38.39	40.18	41.07	39.76	39.58	40.48	41.42	39.82	39.23	37.94	38.05	37.17
ISPsy16	33.43	33.43	33.43	32.37	32.54	33.14	33.14	32.54	33.73	56.77	67.94	64.71	65	65.88	65.59	65.29	72.43	80.06	94.19	94.19	100	60.36	61.83	65.98	39.34	40.36	41.62	37.99	37.39	37.39	37.08	38.3	38.91	36.17	39.51	39.82	39.88	38.69	41.07	41.67	41.27	41.07	41.37	42.9	39.23	40.12	37.35	38.05	38.35
ISShdy1	35.54	34.94	35.24	33.33	33.73	34.34	34.34	34.04	34.64	46.86	60.95	58.88	58.88	59.76	60.06	60.06	61.24	59.76	61.24	61.24	60.36	100	61.83	66.86	39.58	39.27	38.67	35.56	35.26	35.26	35.26	34.95	34.95	35.56	35.87	35.26	37.76	34.74	38.97	38.67	37.46	35.65	38.07	38.55	36.34	37.54	34.43	36.64	36.04
ISCARN32	33.73	33.13	34.04	32.35	34.04	34.64	34.34	33.43	34.04	53.14	61.54	59.76	59.76	60.65	60.95	60.36	62.72	64.79	63.02	63.02	61.83	61.83	100	73.37	42.6	39.58	41.09	37.99	37.99	37.99	37.69	36.78	37.39	38.3	37.69	38.6	41.09	38.37	40.79	39.88	39.58	39.27	39.58	38.86	38.14	39.94	37.13	36.94	38.44
ISPa29	35.71	36.01	36.01	33.01	33.93	34.52	33.93	33.93	34.23	53.75	62.13	59.76	60.06	60.36	60.36	60.36	69.23	65.09	66.57	66.57	65.98	66.86	73.37	100	41.69	39.27	40.48	35.87	36.17	36.17	36.47	37.08	36.78	36.47	37.08	37.39	39.88	38.07	39.27	40.18	39.58	38.37	39.88	40.66	36.34	39.04	35.63	35.44	36.94
ISPfl1	30.84	30.54	30.54	32.36	34.63	33.53	33.53	33.83	33.83	34.23	39.04	38.44	38.14	38.14	38.74	39.04	39.94	40.54	38.74	38.74	39.34	39.58	42.6	41.69	100	71.98	52.94	47.9	48.2	48.2	48.2	46.41	47.01	46.71	47.6	46.71	50.59	49.41	51.48	51.18	51.04	50	52.37	39.58	40.65	39.47	38.76	36.5	38.58
ISPsy7	32.13	32.43	32.13	33.77	37.01	36.34	36.34	36.04	36.64	34.23	37.65	37.65	37.65	37.65	37.65	38.55	40.36	39.16	39.46	39.46	40.36	39.27	39.58	39.27	71.98	100	51.92	49.7	49.7	49.7	49.1	49.4	47.31	47.6	49.1	47.6	50.15	49.55	51.63	51.34	52.23	50.74	51.63	40	38.1	36.9	36.5	35.42	37.2
ISAs24	30.15	31.04	30.75	30	29.46	29.55	28.96	29.85	30.45	33.56	41.14	39.04	39.34	39.34	39.34	39.04	40.72	40.72	39.82	39.82	41.62	38.67	41.09	40.48	52.94	51.92	100	50.9	50.6	50.6	50.3	51.8	52.1	50.9	51.8	53.59	54.87	53.69	56.34	55.16	55.49	55.46	56.05	40.65	39.35	37.87	37.17	35.8	35.8
IS5075	29.7	29.39	29.7	28.85	31.42	31.21	30.3	29.39	29.39	32.21	37.99	36.78	36.47	36.78	37.69	37.08	36.17	37.39	35.87	35.87	37.99	35.56	37.99	35.87	47.9	49.7	50.9	100	97.6	97.6	97.01	66.17	65.87	71.56	71.26	70.36	57.78	62.87	62.28	61.08	65.27	65.57	65.27	35.65	39.46	39.76	35.74	36.75	36.75
IS4321	30.3	29.7	30	29.18	31.42	31.21	30.3	30	30.3	32.21	37.69	37.08	36.78	37.08	37.99	37.39	36.17	37.39	36.17	36.17	37.39	35.26	37.99	36.17	48.2	49.7	50.6	97.6	100	100	98.5	65.87	65.57	71.56	70.96	69.76	57.78	62.28	62.28	61.08	64.97	65.27	64.97	35.65	39.76	39.46	36.64	36.45	37.05
IS4321L	30.3	29.7	30	29.18	31.42	31.21	30.3	30	30.3	32.21	37.69	37.08	36.78	37.08	37.99	37.39	36.17	37.39	36.17	36.17	37.39	35.26	37.99	36.17	48.2	49.7	50.6	97.6	100	100	98.5	65.87	65.57	71.56	70.96	69.76	57.78	62.28	62.28	61.08	64.97	65.27	64.97	35.65	39.76	39.46	36.64	36.45	37.05
IS4321R	29.7	29.39	29.09	28.52	31.42	31.52	30.3	29.7	29.7	31.88	37.39	36.78	36.47	36.78	37.69	37.08	35.87	36.78	35.87	35.87	37.08	35.26	37.69	36.47	48.2	49.1	50.3	97.01	98.5	98.5	100	65.57	64.97	71.56	70.66	69.46	57.78	61.68	61.38	60.78	64.67	64.97	64.37	35.05	39.76	39.46	36.04	36.45	37.05
IS1328	30.61	30	30	30.49	30.82	31.21	30.91	29.7	30.91	31.88	37.69	35.87	36.17	35.87	35.56	36.78	39.21	38.3	37.99	37.99	38.3	34.95	36.78	37.08	46.41	49.4	51.8	66.17	65.87	65.87	65.57	100	82.34	67.66	70.36	71.86	59.88	63.77	64.97	61.68	68.26	69.16	67.66	36.25	40.06	37.65	36.94	37.05	36.45
ISEch4	31.21	29.7	30.61	29.18	30.51	31.52	30.3	30.91	31.82	31.54	37.08	34.95	35.56	35.26	34.95	34.35	38.91	39.51	38.91	38.91	38.91	34.95	37.39	36.78	47.01	47.31	52.1	65.87	65.57	65.57	64.97	82.34	100	69.16	71.56	73.35	60.18	65.57	64.67	63.47	67.66	68.26	68.86	35.05	40.06	36.14	36.94	37.05	35.84
ISPlge4	28.18	28.48	28.18	26.56	28.4	28.79	28.48	28.18	29.09	33.56	37.39	36.47	36.47	36.78	37.69	37.08	39.21	37.99	35.87	35.87	36.17	35.56	38.3	36.47	46.71	47.6	50.9	71.56	71.56	71.56	71.56	67.66	69.16	100	73.65	73.35	60.48	63.47	64.07	62.28	66.17	65.87	65.27	33.84	37.05	36.14	33.93	35.84	34.94
ISPlu13	30.91	29.7	30.3	29.18	30.21	30.91	30.61	30.3	30.91	32.55	37.69	37.69	37.99	37.69	37.69	38.3	38.6	37.99	38.3	38.3	39.51	35.87	37.69	37.08	47.6	49.1	51.8	71.26	70.96	70.96	70.66	70.36	71.56	73.65	100	77.84	61.38	64.67	66.17	65.27	69.76	66.77	66.77	34.44	38.55	36.75	35.44	35.54	35.24
ISSfl8	27.88	27.27	27.88	26.56	29.31	29.09	28.79	29.09	29.39	33.22	39.82	38.6	39.51	38.3	38.91	38.6	38.91	38.6	38.6	38.6	39.82	35.26	38.6	37.39	46.71	47.6	53.59	70.36	69.76	69.76	69.46	71.86	73.35	73.35	77.84	100	59.58	63.77	65.87	65.57	70.66	67.07	67.66	35.05	41.27	39.76	37.24	37.65	36.45
ISBcen2	29.97	29.67	29.08	29.81	31.07	31.75	30.86	30.86	30.27	34.9	38.74	38.74	38.74	38.44	38.14	38.74	40.72	40.12	39.58	39.58	39.88	37.76	41.09	39.88	50.59	50.15	54.87	57.78	57.78	57.78	57.78	59.88	60.18	60.48	61.38	59.58	100	65.69	66.28	65.1	63.2	64.22	65.1	36.98	39.82	36.87	37.06	38.35	35.99
ISAzvi4	30.56	30.86	31.75	29.17	30.18	29.97	30.56	29.38	30.27	32.89	35.44	35.44	34.53	35.74	34.83	35.44	40.42	40.72	38.39	38.39	38.69	34.74	38.37	38.07	49.41	49.55	53.69	62.87	62.28	62.28	61.68	63.77	65.57	63.47	64.67	63.77	65.69	100	67.74	66.28	69.44	71.55	72.73	37.57	39.82	36.87	37.06	37.46	36.58
ISHar6	30.27	30.27	30.56	28.85	31.07	30.56	30.86	30.56	31.75	36.24	39.94	39.34	39.94	38.14	39.64	39.64	42.81	42.51	40.18	40.18	41.07	38.97	40.79	39.27	51.48	51.63	56.34	62.28	62.28	62.28	61.38	64.97	64.67	64.07	66.17	65.87	66.28	67.74	100	79.47	76.85	73.31	74.78	34.91	40.12	37.17	36.76	38.05	35.4
ISMass1	31.16	31.16	31.45	29.17	31.36	31.75	31.45	31.45	31.75	35.57	39.64	38.44	38.74	37.54	38.44	38.14	41.62	42.22	41.07	41.07	41.67	38.67	39.88	40.18	51.18	51.34	55.16	61.08	61.08	61.08	60.78	61.68	63.47	62.28	65.27	65.57	65.1	66.28	79.47	100	74.48	72.14	72.73	35.5	38.94	35.4	35.88	38.35	36.87
ISAeca3	30.93	30.33	30.63	29.55	32.04	31.83	31.83	31.53	32.43	34.9	40.96	38.86	39.76	38.55	39.46	39.16	42.17	42.17	39.76	39.76	41.27	37.46	39.58	39.58	51.04	52.23	55.49	65.27	64.97	64.97	64.67	68.26	67.66	66.17	69.76	70.66	63.2	69.44	76.85	74.48	100	77.74	79.23	35.33	38.51	36.42	36.01	36.72	35.52
ISBcen1	29.08	28.19	28.19	27.56	30.77	30.56	30.56	30.27	30.56	34.56	39.94	37.84	38.44	37.54	38.14	38.14	41.62	40.72	39.58	39.58	41.07	35.65	39.27	38.37	50	50.74	55.46	65.57	65.27	65.27	64.97	69.16	68.26	65.87	66.77	67.07	64.22	71.55	73.31	72.14	77.74	100	87.39	36.09	38.35	37.76	36.18	35.99	36.58
ISPath1	30.56	28.78	29.97	29.17	31.07	31.16	31.16	30.56	30.56	35.91	38.74	36.64	37.24	36.64	36.64	36.94	42.51	41.62	40.48	40.48	41.37	38.07	39.58	39.88	52.37	51.63	56.05	65.27	64.97	64.97	64.37	67.66	68.86	65.27	66.77	67.66	65.1	72.73	74.78	72.73	79.23	87.39	100	36.69	40.41	38.64	37.06	37.17	37.76
ISMno16	32.45	32.74	32.45	35.42	33.53	33.92	33.33	32.45	33.04	34.45	38.02	38.62	38.02	38.32	37.72	38.32	39.7	41.19	41.42	41.42	42.9	38.55	38.86	40.66	39.58	40	40.65	35.65	35.65	35.65	35.05	36.25	35.05	33.84	34.44	35.05	36.98	37.57	34.91	35.5	35.33	36.09	36.69	100	56.85	56.94	58.96	56.36	57.51
ISRsp4	29.41	28.53	28.82	29.94	29.91	29.12	29.41	29.12	29.41	33.33	36.42	37.01	37.01	37.61	37.01	36.72	40.77	39.29	39.82	39.82	39.23	36.34	38.14	36.34	40.65	38.1	39.35	39.46	39.76	39.76	39.76	40.06	40.06	37.05	38.55	41.27	39.82	39.82	40.12	38.94	38.51	38.35	40.41	56.85	100	73.55	66.86	72.38	68.6
ISShsp1	29.12	28.82	28.53	29.65	30.21	29.41	29.71	29.41	29.41	33	40	38.21	37.91	38.21	37.61	37.31	38.99	38.99	39.23	39.23	40.12	37.54	39.94	39.04	39.47	36.9	37.87	39.76	39.46	39.46	39.46	37.65	36.14	36.14	36.75	39.76	36.87	36.87	37.17	35.4	36.42	37.76	38.64	56.94	73.55	100	68.3	71.18	71.18
ISSphsp16	30.21	29.33	29.91	31.86	30.7	30.21	29.62	30.21	31.09	33.22	36.31	38.1	37.5	37.8	37.8	37.5	37.09	37.98	37.94	37.94	37.35	34.43	37.13	35.63	38.76	36.5	37.17	35.74	36.64	36.64	36.04	36.94	36.94	33.93	35.44	37.24	37.06	37.06	36.76	35.88	36.01	36.18	37.06	58.96	66.86	68.3	100	69.74	68.3
ISSphsp23	29.71	28.53	28.53	32.81	30.79	30.29	30.29	30	30	31	34.63	34.33	34.33	34.63	34.03	33.73	37.5	38.39	38.05	38.05	38.05	36.64	36.94	35.44	36.5	35.42	35.8	36.75	36.45	36.45	36.45	37.05	37.05	35.84	35.54	37.65	38.35	37.46	38.05	38.35	36.72	35.99	37.17	56.36	72.38	71.18	69.74	100	74.35
ISMlo1	30	29.12	29.41	30.91	30.79	30.88	31.47	30.59	30.59	31.67	36.42	36.72	36.42	36.12	36.72	36.42	37.8	38.1	37.17	37.17	38.35	36.04	38.44	36.94	38.58	37.2	35.8	36.75	37.05	37.05	37.05	36.45	35.84	34.94	35.24	36.45	35.99	36.58	35.4	36.87	35.52	36.58	37.76	57.51	68.6	71.18	68.3	74.35	100
ISMlo2	30.97	29.79	29.79	31.86	31.47	30.68	30.38	30.68	30.97	33.44	36.83	36.53	36.53	36.83	36.53	35.93	37.01	40.3	39.64	39.64	39.94	36.45	38.55	36.75	38.99	38.21	38.87	37.16	37.46	37.46	37.76	35.65	37.46	35.35	36.25	38.67	36.98	36.39	35.5	37.28	37.43	37.28	37.87	57.23	72.89	72.54	73.12	75.72	77.46
ISMdi12	31.25	30.36	30.95	32.15	31.16	31.25	31.25	30.95	31.25	35.79	38.92	38.02	39.22	38.92	38.62	38.92	38.51	38.51	38.21	38.21	38.81	39.76	39.76	40.36	36.09	37.39	37.17	37.05	36.75	36.75	36.75	39.16	38.55	37.95	40.06	38.55	41.84	39.17	40.06	40.06	37.61	39.76	39.76	39.64	40.41	39.82	38.82	40.71	41.59
ISPye47	31.45	30.27	31.45	31.41	32.54	32.34	32.05	30.86	31.75	35.45	40.42	40.12	39.82	40.42	39.82	40.42	40	40.6	40.77	40.77	40.18	40.66	43.37	40.96	43.07	42.01	44.12	37.84	38.14	38.14	38.14	39.64	39.34	40.24	39.34	41.14	41.89	40.12	40.41	40.41	40.48	41.59	41	44.25	44.12	43.82	43.7	42.06	45.88
ISMtsp17	31.04	29.85	30.75	31.94	30.06	30.75	30.45	30.45	30.45	36.45	41.92	39.82	40.42	41.02	40.72	39.52	41.02	40.42	40.42	40.42	40.72	42.47	41.57	40.66	41.42	40.65	41.12	38.74	37.84	37.84	38.14	38.74	39.64	39.34	39.94	42.04	40.95	40.36	40.36	39.17	41.37	41.25	42.14	43.62	43.79	42.9	44.84	44.67	44.97
ISPko7	32.64	32.34	32.64	35.37	32.84	33.23	33.23	32.64	32.64	36	39.7	38.81	39.4	39.7	39.1	39.4	39.88	41.07	41.67	41.67	42.26	43.84	41.14	42.94	41.59	40.53	40.88	40.42	39.82	39.82	39.52	40.42	39.22	38.92	39.82	41.32	40.41	41.3	41.3	40.12	42.43	41	43.66	47.2	44.12	46.47	43.11	45.29	47.35
ISPye26	32.34	32.64	32.34	34.08	32.54	32.64	32.64	32.34	32.94	37.33	41.49	40	40.9	40.9	41.19	40.6	41.07	40.48	41.96	41.96	42.26	44.14	42.64	43.24	42.18	42.01	41.18	41.02	40.12	40.12	40.12	39.82	40.42	39.22	41.02	42.22	41	41.59	42.77	41.59	42.73	41.89	42.77	45.72	43.24	46.18	43.7	43.53	46.76
ISPye21	32.05	32.34	32.34	34.73	32.84	33.23	32.94	32.34	32.34	37	40.3	39.7	40.6	40	40.6	40.3	40.77	40.77	41.96	41.96	41.96	42.34	42.34	43.24	41.89	40.83	40.88	40.72	39.82	39.82	40.12	39.82	39.22	38.62	40.12	41.62	42.48	41	42.18	41.89	42.14	41	43.66	46.61	43.53	46.18	43.7	44.71	46.18
ISPye46	33.23	33.23	32.64	35.05	34.02	34.12	33.83	33.53	33.23	36.67	39.7	39.7	40.3	39.7	40.3	39.7	40.77	41.07	41.37	41.37	41.67	42.04	41.74	41.74	41.89	41.72	43.24	40.72	39.82	39.82	40.12	40.72	41.02	39.52	41.02	43.41	44.25	42.48	43.66	41.89	43.32	42.18	44.25	46.9	44.12	47.65	43.99	45.29	46.76
ISEc81	33.93	33.04	32.74	32.69	32.14	33.04	31.85	31.85	31.55	37.33	42.69	42.69	42.09	42.39	42.69	41.79	42.69	42.99	43.58	43.58	43.28	42.64	41.14	41.74	38.05	39.35	38.94	39.64	39.64	39.64	39.64	40.24	41.14	39.94	39.64	41.74	42.14	38.87	41.84	43.03	40.48	41.54	40.36	39.47	42.31	42.6	41.89	41.72	41.42
ISEch3	35.33	34.43	35.03	34.3	34.43	34.13	34.43	34.73	35.33	38.26	45.05	44.14	44.14	43.54	43.24	43.54	44.14	44.14	45.95	45.95	45.05	42.6	40.79	41.69	38.46	39.17	39.35	39.16	39.46	39.46	39.46	42.77	41.57	40.36	39.76	42.47	41.96	38.99	41.67	41.96	41.49	41.37	40.18	41.19	39.88	42.26	40.95	40.77	41.67
ISYen1	32.63	32.04	31.74	33.01	33.83	34.13	33.83	32.63	32.63	38.26	44.74	45.05	45.05	45.65	44.74	45.35	43.84	43.54	45.65	45.65	44.74	45.02	43.2	42.3	41.12	40.65	40.83	40.06	40.36	40.36	40.36	42.17	42.77	42.17	41.57	42.17	42.86	40.48	41.96	41.37	41.19	40.77	40.48	42.69	39.29	41.37	41.54	40.18	40.77
ISMex29	32.23	31.93	32.23	31.17	29.13	29.22	28.92	29.22	29.22	37.29	39.39	37.58	38.48	39.09	38.48	37.27	39.58	40.48	42.6	42.6	43.2	39.63	42.38	42.99	35.93	37.54	37.61	36.67	36.97	36.97	36.67	36.97	36.36	36.06	35.15	36.67	37.31	38.21	36.72	38.81	37.24	38.21	37.91	39.64	41.02	43.41	40	40.72	44.31
ISPye27	31.31	31	31	32.46	30.91	31.61	31.31	30.7	30.7	36.49	40.55	39.02	39.02	39.63	40.24	39.63	43.9	42.99	42.07	42.07	42.99	41.77	43.29	43.6	36.94	37.84	42.04	36.86	36.56	36.56	36.25	39.58	39.88	38.97	38.37	36.56	38.55	37.95	39.16	37.65	37.95	40.96	40.06	42.73	42.3	42.6	41.27	43.81	44.11
ISRle1	35.48	35.19	35.19	35.22	35.38	35.48	35.78	33.72	35.48	38.87	41.96	40.77	40.48	41.67	40.48	41.07	44.21	43.62	45.29	45.29	45.59	43.41	42.51	43.11	39.35	39.47	38.94	38.14	38.14	38.14	38.44	38.44	37.84	38.14	39.94	40.54	40.88	40.88	41.47	38.53	39.88	37.94	39.41	46.69	46.8	47.84	44.25	46.69	46.11
ISSphsp17	36.28	34.81	36.87	35.46	34.51	34.81	34.51	34.51	34.51	37.79	44.01	44.31	43.41	44.31	44.01	44.61	44.48	45.67	45.56	45.56	44.67	45.48	44.88	43.37	38.46	37.69	38.94	37.05	37.35	37.35	37.05	38.25	39.46	37.95	38.25	39.16	39.23	40.41	39.53	40.41	39.7	40.41	41.59	43.82	41.35	45.16	43.27	44.28	46.04
ISCc4	33.13	34.33	34.03	34.3	31.04	31.94	31.64	31.34	31.64	36.45	44.31	44.31	44.61	44.91	44.31	43.71	46.41	44.31	46.71	46.71	46.41	45.18	43.67	46.99	38.76	37.98	40.24	40.06	40.06	40.06	39.76	40.36	39.46	39.46	40.06	42.47	42.86	41.07	40.77	42.86	41.79	38.99	41.67	43.15	49.55	48.37	44.97	48.07	48.07
ISMlo3	35.61	34.42	35.31	36.33	35.01	34.72	34.72	35.01	35.31	37.12	40.72	39.52	40.72	40.42	41.02	40.42	43.58	41.19	41.96	41.96	41.96	42.77	38.86	42.47	36.98	37.39	36.28	35.54	35.84	35.84	35.24	38.55	37.35	35.84	36.14	37.65	39.05	38.46	40.53	37.57	38.51	37.87	39.94	45.27	46.61	49.26	47.65	51.62	48.97
ISMmg2	35.01	34.72	35.01	36.98	33.53	34.12	34.12	34.12	35.01	36.45	41.32	40.72	41.32	41.92	41.62	41.92	44.18	43.88	45.24	45.24	45.54	45.18	41.87	44.88	36.98	37.39	37.76	36.75	37.05	37.05	36.45	39.16	38.86	37.65	36.75	39.76	39.94	37.87	39.94	39.05	39.1	38.76	40.83	45.86	45.72	48.67	45.59	49.56	47.79
ISBj19	32.05	32.64	33.53	34.62	32.54	32.64	32.94	32.64	32.34	38.13	41.02	41.32	41.02	41.32	41.02	40.72	43.88	45.07	44.94	44.94	44.94	44.88	44.88	46.99	39.53	37.87	41.76	37.54	37.54	37.54	37.24	38.74	37.54	38.14	37.24	39.04	41	40.41	39.23	41.59	40.18	39.53	40.12	48.67	47.35	50	46.33	47.65	49.12
ISRel7	36.14	36.14	36.45	37.1	36.64	37.05	37.05	36.45	36.14	36.58	42.3	42.6	42.3	41.99	41.69	42.3	44.71	43.5	45.62	45.62	46.22	44.68	42.86	45.59	41.37	40	41.67	38.18	37.27	37.27	36.97	40.3	39.09	36.67	39.39	40.61	41.62	42.81	40.42	40.42	39.94	41.62	42.81	45.51	46.27	48.06	48.51	47.46	47.76
ISBj18	33.73	34.91	34.32	35.02	34.51	35.21	34.91	34.02	33.43	33.56	39.34	39.04	39.04	39.34	39.04	39.04	40.72	40.42	40.95	40.95	41.25	42.3	42.9	44.11	38.46	36.2	43.07	37.95	37.65	37.65	37.95	37.95	38.86	37.65	37.65	36.14	40.71	40.12	37.76	38.05	37.61	38.64	38.94	46.06	47.8	49.13	45.51	48.55	49.42
ISAzs4	36.11	36.11	37.35	36.79	35.8	36.73	36.42	35.49	36.73	37.41	41.43	38.63	39.25	38.63	38.94	38.32	45.79	44.55	45.48	45.48	47.04	43.26	42.95	46.08	41.05	43.34	42.28	38.24	37.93	37.93	37.3	40.75	40.75	38.56	39.5	39.81	41.18	40.25	41.18	41.49	39.75	40.25	41.8	45.03	48.3	49.54	47.84	51.08	51.7
ISMno26	35.74	35.14	35.74	36.89	35.03	35.44	35.14	35.14	35.74	36.58	41.57	40.06	39.16	40.66	40.36	40.06	43.98	43.37	46.08	46.08	45.48	45.92	42.6	45.02	41.07	40.18	40.48	38.86	39.16	39.16	38.86	41.27	40.36	40.36	40.06	39.76	42.09	40.3	39.4	42.39	38.81	41.79	41.19	46.11	47.76	47.76	47.62	49.25	50.45
ISMmg1	33.63	33.33	33.93	33.23	33.04	33.33	32.44	33.63	33.93	34.9	40.84	40.24	40.54	41.14	40.84	40.84	40.42	42.51	42.22	42.22	42.22	38.37	39.88	41.99	43.79	45.4	42.77	42.77	42.77	42.77	42.47	42.47	41.57	39.76	40.36	40.96	42.73	43.92	44.21	43.62	43.28	43.62	43.32	38.69	37.09	38.87	39.35	37.09	38.28
ISMex31	32.01	31.68	33.66	33.94	32.34	32.67	32.01	33.33	33	32.76	37.79	39.13	39.46	38.8	38.13	38.13	39.46	41.81	41.14	41.14	41.47	38.13	39.8	40.47	41.45	40.13	40.79	38.08	38.08	38.08	37.42	38.41	38.08	37.42	36.09	37.75	39.4	40.07	39.4	39.74	38.41	39.74	41.06	35.88	36.75	38.08	35.64	37.09	36.42
ISSph14	35.61	36.5	36.8	34.41	35.31	35.91	35.31	35.31	35.31	34.23	38.14	39.04	39.34	38.74	38.14	38.44	40.42	41.02	39.4	39.4	39.7	40.18	39.58	40.79	42.6	42.14	41.89	42.17	41.27	41.27	40.96	40.66	40.06	40.06	40.66	39.46	41.12	41.72	43.2	42.01	40.3	41.12	42.6	36.5	36.39	36.98	34.22	36.39	36.09
ISPye16	30.97	32.15	32.45	32.8	30.43	30.97	31.27	30.68	30.97	30.2	33.93	33.93	33.93	33.93	33.93	34.53	36.23	33.83	37.09	37.09	35.91	37.76	38.67	36.25	41	42.48	40	39.34	39.64	39.64	39.64	38.14	39.34	41.74	41.14	38.74	38.82	41.76	41.76	39.71	38.69	38.82	39.41	35.88	34.31	33.14	33.92	33.14	35.48
ISBj4	30.38	30.38	30.09	29.65	30.72	30.09	30.68	30.68	30.09	35.45	37.54	36.94	36.94	36.94	36.94	36.94	39.22	38.02	37.98	37.98	38.58	37.76	40.18	40.18	44.25	45.13	42.94	41.62	41.02	41.02	41.32	41.92	40.12	41.02	43.41	39.82	42.65	43.53	45.88	45.29	43.45	41.18	43.53	35.47	35.48	35.47	33.91	32.56	35.47
ISSpo1	29.5	28.91	29.2	28.57	30.14	30.09	29.79	29.5	29.5	29.43	33.63	34.53	34.53	34.53	34.23	34.23	35.33	34.13	33.53	33.53	34.42	36.86	35.65	35.95	40.41	39.82	38.24	39.82	39.52	39.52	39.82	38.02	37.72	36.53	38.02	39.52	41.47	39.41	40.29	38.53	39.58	39.41	40.29	32.16	32.84	36.73	32.85	32.65	34.69
ISCps1	31.34	31.04	30.75	32.26	30.65	31.04	30.75	31.04	31.04	29.77	36.83	35.63	35.63	35.63	35.63	35.93	36.83	36.83	35.93	35.93	36.83	38.86	36.45	34.94	32.65	32.45	33.24	32.63	32.93	32.93	32.93	34.43	32.63	34.73	35.33	36.23	34.62	32.84	33.73	33.14	35.01	32.84	35.5	35.01	35.5	34.62	33.33	33.43	31.36
ISPpu11	32.55	32.26	33.43	31.97	30.7	31.09	30.5	32.55	32.26	26	35.24	35.84	34.94	35.84	35.24	35.24	34.23	34.53	35.42	35.42	35.42	36.06	33.94	34.23	32.74	30.75	32.94	32.12	31.82	31.82	32.12	32.42	32.73	31.52	29.7	33.03	32.94	32.05	32.94	32.64	30.93	31.45	30.86	31.29	31.56	31.87	31.2	29.53	31.58
ISSod14	31.27	31.27	30.97	32.91	31.27	31.86	31.27	30.68	31.27	29.19	36.94	36.04	36.04	36.04	36.64	36.04	40.12	37.13	37.39	37.39	37.69	36.56	38.97	38.07	37.57	35.61	35.69	33.43	34.04	34.04	34.34	34.04	34.94	35.84	34.64	34.64	35.1	34.51	35.1	35.4	34.33	34.81	34.81	32.15	33.24	31.76	33.72	32.35	34.41
ISSod21	30.77	30.47	30.47	32.37	31.36	31.95	31.66	30.77	31.36	32.21	37.54	35.44	36.04	35.44	35.44	36.04	38.32	37.72	36.61	36.61	36.9	37.46	38.97	39.58	36.09	37.09	34.51	33.13	33.43	33.43	33.73	33.13	33.13	33.43	33.13	33.73	35.99	33.92	34.51	34.51	34.63	35.1	35.1	34.02	33.33	33.63	35.29	33.63	33.04
ISSba8	33.23	33.53	32.94	32.48	34.72	35.31	35.01	33.83	35.01	31.44	39.52	39.22	38.92	38.92	39.22	39.22	40.6	38.81	37.61	37.61	38.21	40.66	39.76	39.76	35.99	36.69	34.12	35.14	35.14	35.14	35.44	36.04	34.83	35.74	35.44	34.83	36.09	33.43	37.28	34.62	35.12	36.69	36.69	35.01	34.62	35.5	35.1	32.84	35.21
ISXpo1	31.85	32.44	32.74	34.41	33.83	34.52	34.23	33.33	33.33	31.88	39.04	37.24	38.14	37.54	38.14	37.54	40.72	38.92	38.32	38.32	39.22	39.58	40.79	40.48	35.99	39.05	35	35.74	36.04	36.04	36.34	34.83	34.23	35.74	35.44	34.23	37.57	34.32	38.17	35.5	35.71	35.5	35.8	35.31	31.95	32.25	32.74	31.66	33.14
ISPa34	35.96	36.55	35.67	35.76	36.55	36.55	35.96	36.55	38.01	34.65	44.18	44.48	44.48	45.07	45.37	45.07	41.96	44.05	43.66	43.66	43.95	42.94	41.14	41.07	35.71	37.31	37.39	34.14	34.44	34.44	33.84	34.14	33.23	34.14	32.93	35.65	36.09	34.91	36.98	35.21	37.13	34.91	34.91	35.28	32.06	34.11	35.17	32.07	32.07
ISPa55	34.8	34.5	34.8	35.22	34.59	34.5	33.92	34.21	35.38	34.32	44.48	44.18	44.18	45.07	44.48	44.18	44.35	44.64	45.43	45.43	46.61	42.34	42.34	40.18	34.62	37.87	36.87	37.05	37.05	37.05	36.45	34.64	35.54	34.94	34.04	37.35	35.4	35.69	35.4	34.81	37.31	35.1	36.58	32.56	31.96	34.01	35.07	33.72	32.85
ISRta3	35.42	36.9	36.9	34.19	33.92	35.12	34.52	35.42	36.31	31.42	36.56	36.86	37.46	37.16	37.16	37.76	38.55	34.94	37.01	37.01	36.12	37.08	36.78	37.69	37.39	37.39	39.35	36.25	35.95	35.95	35.65	35.35	34.14	36.25	35.65	37.46	36.39	35.21	38.17	37.57	37.13	38.17	37.57	36.58	32.74	34.81	35	32.15	33.63
ISRta4	33.63	34.82	34.52	33.97	33.93	34.82	34.52	33.63	34.23	33.45	38.07	39.58	39.88	39.58	39.58	40.48	41.27	35.84	37.91	37.91	37.91	37.39	37.99	37.08	38.39	39.1	39.76	39.7	39.39	39.39	39.09	39.09	36.97	37.27	37.58	38.79	38.87	37.09	42.14	41.84	39.64	40.65	40.95	38.17	35.5	37.87	36.87	34.02	36.98
IS1383	33.53	33.83	33.83	30.79	32.93	32.93	32.93	33.23	33.53	33.67	38.79	37.27	37.58	38.18	37.88	39.09	40.48	38.37	38.92	38.92	38.32	39.63	37.5	38.41	38.62	40.54	39.4	37.2	37.2	37.2	36.89	38.41	36.59	38.11	36.89	39.94	40.6	36.42	41.19	39.4	39.58	38.81	39.1	39.35	38.39	38.17	37.46	37.57	36.39
ISAzvi3	34.43	33.83	33.83	31.75	34.43	34.43	34.43	34.43	35.03	32.65	39.09	38.18	38.79	38.79	39.09	39.39	40.48	37.16	38.92	38.92	38.32	38.41	38.11	38.11	38.92	39.94	38.81	36.59	36.89	36.89	36.59	37.8	36.28	37.5	36.89	38.11	40.6	35.52	41.19	39.7	39.58	39.4	39.1	41.72	37.5	37.87	36.87	36.98	37.87
ISAfe1	34.23	34.82	33.33	32.17	33.33	33.63	33.63	33.93	33.63	34.12	40.79	40.18	40.79	40.48	41.39	40.79	40.06	37.65	40.6	40.6	39.7	42.25	40.73	41.34	40.77	40	41.84	39.7	40.3	40.3	40	39.39	39.09	40	40	42.12	41.84	40.95	45.1	42.73	42.94	43.03	43.03	39.82	39.05	42.18	39.71	36.87	39.53
ISCARN18	31.64	31.34	31.34	31.03	29.91	30.45	30.45	31.64	31.34	31.19	39.09	37.58	39.09	38.48	39.09	38.79	41.39	36.86	39.52	39.52	38.92	39.94	38.41	40.85	38.99	38.1	39.76	35.45	35.76	35.76	35.45	35.15	33.33	34.24	35.15	36.06	37.69	36.2	39.47	38.58	36.64	38.28	39.47	35.28	36.09	36.07	34.8	33.72	36.07
ISXne4	31.74	32.93	33.23	33.33	33.23	33.53	33.23	33.23	33.23	33.33	37.08	36.47	36.78	37.08	37.08	37.08	36.36	36.06	35.14	35.14	34.23	38.53	36.39	36.7	36.83	38.14	37.01	39.02	38.41	38.41	38.11	36.59	36.89	38.41	35.37	38.11	39.1	36.42	40	40.3	38.97	38.21	38.51	34.82	31.85	33.04	32.64	33.04	33.33
ISEc11	32.34	32.63	32.34	32.69	32.34	32.93	32.04	32.63	32.34	31.97	37.39	35.87	36.17	36.47	37.39	36.47	38.18	36.06	37.24	37.24	36.04	39.76	38.53	37.92	38.92	39.64	36.42	37.5	37.2	37.2	36.89	35.98	35.06	36.89	34.45	35.37	41.49	38.51	39.1	38.81	36.56	38.21	39.7	36.01	33.63	35.12	34.42	34.52	35.71
ISSso1	32.34	32.63	32.34	32.69	32.34	32.93	32.04	32.63	32.34	31.97	37.39	35.87	36.17	36.47	37.39	36.47	38.18	36.06	37.24	37.24	36.04	39.76	38.53	37.92	38.92	39.64	36.42	37.5	37.2	37.2	36.89	35.98	35.06	36.89	34.45	35.37	41.49	38.51	39.1	38.81	36.56	38.21	39.7	36.01	33.63	35.12	34.42	34.52	35.71
ISEc66	32.04	32.04	32.04	31.73	31.14	32.34	31.44	32.04	31.74	31.97	37.08	35.87	35.87	36.17	37.08	36.47	37.58	35.45	36.04	36.04	35.74	37.92	38.53	37.31	39.22	39.94	37.01	36.59	36.28	36.28	35.98	35.67	35.37	37.5	34.15	35.06	41.19	38.51	39.7	38.81	37.16	38.51	40.3	35.71	32.74	34.23	32.94	34.52	33.93
ISPa49	35.33	34.43	36.53	35.14	35.42	36.53	36.23	35.63	35.63	34.92	40	40	40	40.3	40.3	40.3	39.27	38.97	41.44	41.44	40.84	41.16	39.94	40.24	38.39	38.39	38.87	37.88	37.58	37.58	37.58	39.09	36.67	36.67	37.58	39.39	37.69	38.58	39.76	41.84	39.94	40.95	42.73	37.09	34.72	35.91	34.32	33.53	37.98
ISBcen4	32.84	32.24	32.84	32.17	33.13	33.73	32.84	33.73	34.03	32.54	38.48	36.67	36.36	37.58	37.88	37.58	38.07	36.56	39.52	39.52	40.42	38.72	39.02	38.72	38.81	39.82	39.29	37.69	37.99	37.99	37.69	36.17	35.56	34.35	36.17	35.56	41.07	37.8	40.48	40.18	38.55	39.58	40.18	38.76	35.91	35.21	38.05	34.62	36.39
ISPfa1	31.74	30.84	32.04	32.05	32.34	33.53	32.93	32.63	32.63	36.05	41.03	39.21	40.12	39.82	40.43	39.82	41.82	38.48	39.64	39.64	40.54	40.98	38.84	39.14	38.62	36.94	35.22	36.89	36.28	36.28	36.28	35.98	35.06	35.98	35.37	37.5	39.7	38.81	39.1	37.91	37.46	37.91	39.4	36.01	36.31	35.71	35.01	35.42	36.31
ISBfun2	31.19	31.19	32.42	33.11	31.8	32.42	32.72	32.72	32.72	34.01	41.72	40.18	40.8	41.41	42.02	41.41	40.18	37.42	38.96	38.96	38.65	41.41	38.34	38.96	36.86	35.65	35.65	36.59	36.28	36.28	36.28	36.28	36.28	36.28	36.89	38.11	37.69	34.95	39.21	38.6	38.6	39.82	41.03	36.17	35.26	34.35	35.15	34.35	36.17
IS884	33.83	33.53	34.43	33.97	33.53	34.43	34.43	33.83	34.43	36.39	42.55	39.82	40.73	40.73	41.64	41.03	40.3	39.09	41.44	41.44	41.44	40.67	40.37	40.06	38.02	37.24	38.81	37.8	37.5	37.5	37.5	37.8	36.89	37.8	37.8	39.33	39.7	36.42	40.6	40.3	39.88	40.6	41.49	35.12	35.12	35.71	36.2	34.82	36.61
ISBcen5	34.43	33.23	35.03	33.65	34.13	35.03	35.03	35.03	35.03	36.39	40.73	39.51	40.73	41.03	40.43	40.43	40.91	39.09	41.44	41.44	40.54	40.37	39.45	39.45	37.72	36.04	37.61	38.11	38.11	38.11	37.8	38.11	38.41	37.5	37.8	39.63	39.1	36.72	40.9	40.6	40.48	40.3	42.39	36.01	35.71	35.12	35.31	35.12	35.71
ISPfa2	33.53	33.23	33.83	33.97	33.53	35.03	34.43	34.73	34.73	37.07	42.25	40.43	41.34	41.64	41.64	41.34	42.42	39.09	40.84	40.84	41.14	39.76	39.45	40.37	38.02	36.64	36.72	36.89	36.28	36.28	36.28	37.5	36.28	35.37	36.89	39.02	38.81	36.12	39.1	39.4	38.97	39.7	40.9	36.61	35.71	33.93	35.31	33.93	35.12
ISSde11	29.97	29.67	29.97	28.48	31.45	31.75	31.75	31.16	31.75	32.21	38.14	36.94	36.94	36.64	37.24	36.94	37.43	39.22	37.98	37.98	37.98	38.97	38.97	35.35	39.47	36.61	36.09	34.44	34.44	34.44	34.44	34.14	33.53	37.16	33.23	34.14	35.21	35.21	35.8	35.21	35.03	36.39	36.98	36.73	34.22	35.96	32.94	32.16	33.04
ISShfr3	30.56	29.97	29.97	28.16	31.75	32.34	32.64	30.56	31.45	30.2	37.24	36.94	37.24	36.64	37.24	37.54	36.53	38.32	37.09	37.09	37.69	38.37	36.86	34.44	37.69	36.01	34.32	33.84	34.14	34.14	34.14	32.33	32.33	37.16	33.53	32.33	31.36	32.25	33.43	33.43	32.93	34.32	34.62	34.99	33.04	35.38	31.78	30.99	32.46
ISSpi6	32.23	31.63	32.23	31.92	33.93	33.73	34.04	33.13	32.83	31.88	38.07	36.86	36.56	37.46	37.46	37.76	39.27	37.16	36.86	36.86	37.16	37.76	38.07	35.95	46.88	45.7	42.14	47.45	46.85	46.85	46.25	45.05	45.35	44.14	45.95	45.35	45.37	45.97	46.87	40.6	43.88	42.99	43.88	35.03	38.51	35.52	36.31	38.21	35.22
ISVpa1	32.83	29.82	30.72	30.29	30.93	31.02	31.33	31.33	31.33	33.22	37.76	36.56	35.95	36.25	35.95	35.65	39.88	40.79	39.88	39.88	40.18	39.27	39.58	40.18	45.4	43.62	42.14	44.14	44.14	44.14	43.84	44.74	45.95	41.44	45.05	46.25	45.97	45.07	45.37	42.09	43.88	45.07	45.97	36.83	40.6	37.91	36.9	36.42	36.42
ISPa111	46.67	45.8	46.09	44.16	44.57	45.8	44.64	45.22	44.93	31.15	41.96	42.26	41.96	42.56	41.96	41.96	40.95	40.36	40.29	40.29	40.29	41.92	42.81	40.83	37.35	38.24	36.95	34.73	35.03	35.03	34.73	34.43	34.43	34.43	35.03	34.73	36.07	34.6	38.42	38.12	35.61	35.19	37.54	35.55	32.56	36.31	32.47	33.14	34.58
ISSko1	46.09	46.38	46.38	46.06	44.44	46.09	44.93	46.09	45.51	31.48	41.67	42.26	42.26	42.26	42.26	41.96	40.65	40.36	39.41	39.41	40.29	42.51	41.92	41.12	37.06	38.53	36.95	35.33	35.63	35.63	35.33	34.43	34.73	33.83	34.43	34.43	35.48	34.9	38.71	38.42	36.2	34.31	36.36	36.13	32.56	34.01	32.18	31.7	34.29
ISPa25	46.69	45.74	45.74	45.26	46.06	46.37	45.74	46.37	45.43	28.52	41.35	40.06	40.06	41.03	40.71	40.38	41.03	39.74	41.03	41.03	41.03	41.35	40.38	38.61	37.78	36.51	36.83	32.59	32.91	32.91	32.59	33.55	33.87	32.91	32.27	33.55	34.82	32.91	34.5	34.5	33.55	33.87	35.14	35.35	34.29	37.46	31.33	30.79	33.02
ISPa71	46.96	47.25	47.54	46.67	45.8	46.38	45.51	45.8	46.09	28.2	39.58	38.39	38.99	39.58	39.29	39.29	37.98	38.28	39.12	39.12	39.41	40.72	40.42	38.76	36.58	36.69	38.24	34.23	34.53	34.53	34.23	35.74	35.74	33.93	34.23	34.53	35.59	34.41	36.18	35	36.01	35.59	35.59	35.47	32.65	34.78	30.64	31.88	32.17
ISKpn2	30.93	31.23	30.33	30.39	31.83	31.23	31.83	30.93	30.93	35.12	39.88	39.27	38.97	38.97	39.58	38.97	42.3	40.79	40.18	40.18	40.18	46.53	40.79	43.2	36.9	37.8	38.69	34.23	34.83	34.83	34.83	34.23	33.03	33.93	33.03	34.53	35.93	35.93	38.02	37.72	36.53	35.03	36.83	32.73	31.14	34.43	31.94	30.84	33.23
ISSaen1	31.04	31.34	30.45	29.87	32.24	31.64	32.24	31.34	31.34	35.79	39.94	39.34	38.74	38.74	39.34	38.74	42.64	40.84	40.24	40.24	40.24	46.39	41.57	43.67	37.28	38.17	39.05	34.53	35.14	35.14	35.14	34.83	33.63	34.53	33.63	34.83	36.01	36.31	38.1	37.8	36.61	35.42	37.5	32.54	31.55	34.82	32.05	30.95	33.04
IS1111A	35.14	34.53	33.63	34.74	33.83	34.23	33.63	33.03	33.63	29.43	37.95	37.05	36.45	37.35	37.05	37.05	38.55	37.65	37.95	37.95	37.95	39.46	40.06	39.16	39.64	38.76	39.05	39.82	39.82	39.82	40.12	36.23	37.13	39.22	38.02	39.82	40.77	38.39	40.77	38.39	37.5	40.48	42.86	33.73	36.61	36.31	35.31	36.01	36.31
IS1111C	35.44	34.83	33.93	35.06	34.13	34.53	33.93	33.33	33.93	29.43	38.25	37.35	36.75	37.65	37.35	37.35	38.86	37.95	38.25	38.25	38.25	39.76	40.36	39.46	39.94	39.05	39.35	39.82	39.82	39.82	40.12	36.53	37.43	39.52	38.02	39.82	41.07	38.69	41.07	38.69	37.8	40.77	43.15	34.03	36.9	36.61	35.61	36.31	36.9
ISPpr8	35.74	36.64	36.64	33.55	36.04	35.44	35.74	34.23	34.83	33.78	39.16	37.95	37.35	37.65	37.35	37.35	41.27	40.06	39.46	39.46	38.86	42.17	41.57	41.27	37.98	36.5	38.87	36.04	36.64	36.64	36.64	35.44	34.83	39.04	36.34	39.04	38.81	38.21	37.01	40	38.51	36.72	36.42	36.83	37.31	36.12	36.9	35.22	35.82
ISSde4	36.04	35.44	35.74	35.39	37.43	37.84	37.84	37.54	37.54	36.12	43.37	42.47	42.47	42.47	42.17	42.47	45.48	43.37	43.67	43.67	43.37	47.89	43.98	47.29	43.2	41.12	43.2	38.92	39.22	39.22	39.82	36.83	36.53	38.02	38.92	39.22	39.29	39.29	41.67	42.26	39.58	40.48	41.07	40.6	36.61	37.2	36.2	35.12	36.9
ISSpe2	36.64	35.44	36.04	36.16	37.54	37.54	37.54	37.24	37.24	36.12	42.77	42.47	41.87	41.87	41.57	41.87	45.18	43.07	43.37	43.37	43.07	47.59	43.37	45.78	43.62	41.84	42.73	39.04	39.34	39.34	39.94	37.54	36.94	38.14	39.04	39.34	40.9	40.9	42.39	42.69	40.3	40.3	41.49	39.22	37.31	37.31	36.31	35.82	37.61
ISSpu22	37.54	37.54	37.54	35.5	36.34	36.94	36.34	37.24	37.54	34.78	43.07	42.77	42.17	42.17	41.57	41.27	43.67	43.67	43.37	43.37	43.67	46.99	42.47	45.18	43.32	41.54	42.14	38.44	39.04	39.04	39.04	36.64	36.94	36.94	39.94	39.34	39.1	39.4	42.39	42.39	40.6	40.6	41.19	38.02	38.21	37.91	35.42	36.72	37.01
ISSba19	36.34	37.24	36.64	35.18	35.74	36.34	35.44	36.64	36.94	35.45	42.47	43.07	42.47	42.47	42.17	42.47	45.18	44.58	44.28	44.28	43.98	46.99	43.07	45.78	42.43	41.54	43.92	38.14	39.04	39.04	39.04	36.34	36.94	36.94	41.14	39.64	40.6	40.3	42.99	43.28	40.6	40.3	40.3	38.02	37.01	37.31	35.71	35.22	35.82
ISSod19	35.14	36.34	35.14	34.2	35.44	36.04	35.44	36.04	36.34	34.11	41.27	41.57	40.96	40.96	40.96	40.96	44.28	43.67	42.77	42.77	42.77	45.48	41.87	44.28	41.25	40.65	43.62	37.54	38.44	38.44	38.74	35.44	36.04	37.54	40.24	38.74	38.81	38.81	42.39	42.09	39.4	39.1	39.1	36.53	34.93	36.42	33.93	34.33	35.22
ISAtu1	34.19	33.23	34.19	35.07	33.23	33.23	32.91	34.19	34.5	33.82	40.07	38.11	38.76	39.41	39.09	40.07	42.53	42.53	43.09	43.09	43.09	39.02	40.66	41.31	40.32	38.19	39.87	36.18	35.86	35.86	35.86	36.18	36.18	36.84	37.83	38.49	38.59	37.3	40.51	38.91	39.74	37.62	40.19	40.58	38.98	38.54	36.83	34.71	35.67
ISMtsp7	34.95	35.26	36.47	37.95	34.65	35.56	35.56	34.35	34.65	36.49	43.29	43.9	43.6	43.9	42.68	43.29	43.29	45.43	44.82	44.82	44.82	42.07	46.04	44.21	40.48	41.69	40.79	38.72	38.41	38.41	38.72	37.8	38.72	39.02	39.02	40.55	41.64	40.12	41.95	42.25	41.34	40.73	42.86	41.64	39.7	40	38.97	40	39.7
ISSde14	32.53	31.93	32.53	33.66	31.93	32.23	31.93	30.72	31.63	31.1	41.99	42.6	41.69	41.39	41.99	41.69	42.6	41.39	42.6	42.6	42.6	45.32	42.9	41.69	39.58	39.58	42.56	39.94	39.94	39.94	39.64	36.94	38.74	39.04	37.84	38.44	41.32	41.02	42.81	42.81	39.82	38.32	39.82	35.44	37.13	35.93	36.72	35.33	35.93
ISShes7	31.33	31.63	31.93	32.35	31.33	31.93	31.02	30.42	31.33	30.77	39.27	39.88	39.27	38.97	38.97	38.67	40.79	40.48	41.09	41.09	40.48	45.02	41.39	41.99	40.18	40.77	41.67	39.34	39.94	39.94	39.64	37.84	38.74	40.24	38.44	39.04	40.72	39.22	41.92	43.41	39.52	38.32	41.02	34.53	36.83	35.33	36.12	34.43	35.93
ISSlo1	33.43	31.93	33.43	33.01	32.83	33.13	32.53	31.63	32.53	30.1	39.58	40.79	40.18	39.58	40.48	39.58	42.6	41.09	42.6	42.6	42.3	44.71	40.79	41.39	38.69	39.29	40.18	37.24	38.14	38.14	37.84	37.54	37.84	39.04	37.24	39.04	39.52	38.02	41.92	42.81	39.22	37.43	39.52	34.23	38.02	35.63	35.22	34.73	35.03
ISHar3	35.12	36.01	35.42	34.52	36.01	36.31	35.71	35.42	36.61	34.45	46.11	45.21	45.21	45.21	46.11	44.91	43.58	42.99	43.88	43.88	43.88	46.08	45.48	45.48	39.53	40.53	40.29	37.24	37.54	37.54	37.54	37.54	38.44	36.94	39.04	40.24	40.24	39.35	41.42	41.42	40.48	43.2	41.42	34.72	35.5	37.57	35.4	33.73	35.8
ISCARN5	33.03	32.12	33.03	33.44	33.53	33.64	33.64	33.33	33.03	42.09	49.09	48.48	48.79	49.09	49.09	49.7	53.64	51.82	50.61	50.61	50.3	51.21	51.82	53.94	44.48	44.48	42.39	42.9	43.5	43.5	43.2	41.39	39.88	41.69	39.27	44.11	41.44	41.44	44.14	47.15	43.84	44.44	44.74	45.78	43.24	46.85	41.62	41.44	42.94
ISCro5	38.07	38.97	38.67	38.69	39.27	39.88	39.58	39.58	41.39	38.26	46.67	46.97	47.58	47.27	47.58	47.88	48.79	47.88	48.18	48.18	47.58	46.97	46.97	48.48	44.78	44.48	42.69	39.16	38.86	38.86	39.16	39.46	38.86	38.55	38.55	41.57	44.74	43.84	43.84	45.35	43.24	41.74	42.94	45.48	42.64	43.54	42.22	42.34	43.84
ISPa11	35.24	37.35	36.14	39.54	37.35	38.25	37.65	38.25	38.25	36.79	45.02	44.11	44.11	44.71	45.02	44.71	43.2	44.71	45.62	45.62	45.62	45.62	44.11	44.71	46.13	44.64	44.64	42.04	42.04	42.04	41.74	42.94	42.04	39.64	40.84	41.14	45.81	45.21	43.41	44.61	44.31	43.41	44.01	47.75	44.91	46.11	46.57	44.61	45.51
ISAzvi2	36.14	37.35	35.84	37.91	38.55	38.25	37.95	37.65	37.65	36.12	46.22	46.53	46.22	46.22	46.53	46.83	46.53	46.83	48.04	48.04	47.73	46.22	45.02	48.04	46.13	45.83	44.05	41.44	41.74	41.74	41.44	39.94	39.64	39.64	40.54	42.64	46.41	43.71	44.61	44.01	41.32	43.41	44.31	46.85	46.41	47.31	46.27	45.51	45.51
ISPpu31	37.05	37.05	36.14	38.89	38.25	38.25	37.95	38.25	38.55	35.45	45.02	46.22	45.62	45.62	45.62	46.22	44.71	44.11	45.92	45.92	45.62	45.92	46.53	45.32	44.94	44.94	42.26	41.14	41.14	41.14	40.84	38.44	39.04	37.54	39.64	41.44	44.91	41.32	41.92	41.92	37.13	39.52	40.42	44.74	44.61	46.71	44.78	46.41	45.81
ISKpn43	36.9	36.31	37.2	36.45	37.2	37.5	36.9	36.31	37.2	42.81	47.9	47.31	47.01	46.41	47.6	47.9	50.75	48.66	49.25	49.25	48.96	50	48.49	49.4	43.07	45.86	48.53	44.14	44.74	44.74	44.14	42.64	41.44	42.94	42.94	44.14	45.56	45.56	47.34	44.97	46.13	44.38	44.67	43.03	41.72	42.6	42.48	39.64	39.05
ISAs16	37.43	36.53	36.83	37.01	35.33	36.83	35.93	36.23	36.83	42.47	47.73	46.83	47.13	46.53	46.83	47.43	48.49	50.6	48.05	48.05	48.65	50.46	46.81	48.02	41.37	41.79	42.43	42.12	42.42	42.42	42.12	42.12	42.42	40.61	41.21	42.12	44.35	44.35	44.35	44.05	42.94	43.45	42.86	42.69	41.07	41.07	40.36	41.96	40.18
ISAve1	38.05	37.76	38.35	36.83	37.17	38.35	38.05	37.46	37.76	40.8	47.6	46.11	45.81	45.51	45.81	46.41	48.36	47.16	46.45	46.45	46.75	47.89	45.18	46.39	42.48	42.01	42.06	44.44	44.74	44.74	44.74	43.24	43.84	41.74	43.54	43.54	46.76	46.18	45.88	46.18	45.83	45.29	45.59	42.69	41.64	40.82	40.41	40.52	39.36
ISCARN80	38.46	35.5	36.98	37.34	36.98	36.98	36.69	36.69	36.69	42.62	49.25	47.15	48.05	47.75	48.05	48.35	51.2	49.1	49.55	49.55	50.15	51.66	48.04	49.24	42.9	43.03	44.84	42.47	42.77	42.77	42.77	41.57	40.96	40.66	43.07	43.07	44.84	42.77	44.84	45.72	43.88	44.25	44.84	42.27	42.06	41.11	39.53	41.11	39.07
ISCARN91	37.28	34.91	35.8	34.81	36.09	36.69	36.39	36.39	36.69	42.28	48.05	47.15	46.85	46.85	46.85	47.45	51.8	49.1	48.96	48.96	50.45	47.13	47.73	48.94	42.01	43.03	44.54	43.98	44.28	44.28	44.58	42.17	42.17	42.47	42.17	43.37	45.72	45.43	46.61	47.49	44.78	45.72	45.13	43.15	42.65	43.73	41.28	43.15	42.86
ISBcen3	36.98	36.09	36.69	35.67	37.57	37.57	37.28	37.28	37.57	42.95	51.95	49.85	50.75	50.75	50.75	51.05	50.9	52.4	51.34	51.34	51.63	53.17	49.24	47.73	42.31	44.21	43.95	43.37	43.67	43.67	42.77	43.37	43.98	42.47	43.37	44.88	45.13	45.72	47.2	47.49	47.16	47.79	47.49	41.64	40.29	41.06	39.77	41.06	40.18
ISCARN36	36.39	36.09	35.8	37.58	36.69	37.28	37.28	37.28	37.87	43.62	48.65	49.25	49.25	49.25	50.15	49.55	48.8	51.8	51.63	51.63	50.74	50.45	48.34	48.34	44.67	45.7	46.61	41.57	41.87	41.87	41.27	41.57	42.17	40.96	40.96	43.98	46.9	44.54	47.2	47.79	44.18	44.54	46.02	45.45	39.71	40.76	41.81	41.94	40.47
ISVisp6	32.04	31.74	31.44	31.39	30.06	30.24	30.54	30.24	30.54	38.13	49.25	48.05	48.65	47.45	48.65	47.75	49.55	49.55	47.75	47.75	48.05	51.81	46.99	51.2	39.82	39.41	42.18	39.52	39.52	39.52	39.22	37.72	37.43	40.12	38.62	39.52	39.76	38.58	41.54	40.06	40.36	37.69	37.69	38.99	35.61	37.09	35.5	35.01	36.5
ISMahy7	36.61	35.12	35.12	34.19	35.42	35.42	35.12	34.82	35.12	43.14	50.6	50	50.3	49.7	50	51.8	54.63	53.73	52.84	52.84	51.94	52.71	53.01	53.31	44.25	42.9	43.53	43.24	43.54	43.54	43.54	45.05	42.64	42.94	41.44	43.84	44.08	44.67	46.75	46.45	44.64	44.38	44.97	43.92	42.9	43.79	42.18	39.35	43.2
ISSpi2	32.14	30.95	31.25	31.19	29.97	30.36	29.76	30.65	30.65	43.14	50	49.4	49.1	49.7	49.4	50.3	49.85	49.55	49.25	49.25	49.25	48.49	50.3	51.2	40.59	39.53	39.88	38.62	38.92	38.92	38.92	38.92	37.43	38.92	39.22	40.72	38.05	37.17	41	39.53	41.25	38.94	38.05	38.76	36.87	38.05	37.06	33.63	35.4
ISKrh6	18.77	18.15	17.85	18.01	17.99	17.85	18.15	19.08	19.08	16.55	18.27	17.96	17.96	17.65	18.89	17.96	19.44	19.44	17.43	17.43	18.35	19.63	20.25	19.88	18.38	20.25	22.05	17.78	17.46	17.46	17.46	18.73	18.73	18.41	19.05	20	22.36	20.81	22.05	20.81	21.7	20.19	20.81	19.7	16.31	15.85	17.63	16.16	16.77
ISStac1	17.9	17.28	17.9	16.99	16.67	16.98	16.98	17.9	17.9	17.87	18.77	18.77	18.46	18.46	18.77	18.15	20.25	22.09	20.18	20.18	20.8	22.6	21.98	20.12	21.67	20.43	20.99	20.82	19.87	19.87	19.56	18.93	19.56	20.82	19.87	20.82	22.91	20.74	20.12	20.74	21.25	21.67	22.29	19.38	17.23	18.15	19.02	17.85	19.08
ISSam1	16.72	16.1	17.03	15.74	16.77	16.41	16.41	17.65	17.96	17.24	18.21	18.83	18.83	18.52	18.21	18.83	20.62	20.31	19.94	19.94	20.55	21.74	22.05	19.57	22.67	19.57	22.29	20.25	19.3	19.3	18.99	18.67	19.94	20.89	20.89	20.57	22.98	21.12	21.12	20.19	21.32	22.98	22.05	20.06	17.28	18.83	18.46	17.59	19.14
IS110	16.56	15.95	16.87	16.83	16.92	16.56	16.56	17.18	17.48	18.21	19.44	19.14	19.14	18.83	18.52	18.52	20.31	21.85	21.65	21.65	21.95	21.74	23.29	20.43	22.67	22.67	22.6	20.25	19.94	19.94	19.3	19.3	20.57	21.52	20.57	21.2	23.84	20.43	22.29	21.36	21.32	22.29	22.6	20.12	17.48	18.9	19.15	18.9	18.9
ISSgr1	17.79	17.18	18.1	17.48	16.92	16.56	16.87	17.48	17.48	17.87	18.21	18.21	18.52	18.21	17.9	17.9	20.92	21.23	21.34	21.34	21.65	21.12	21.43	19.5	20.81	21.74	20.43	19.3	18.99	18.99	18.35	18.04	19.62	20.57	20.57	20.25	22.91	19.81	21.05	19.81	21.63	21.36	21.67	20.43	16.87	18.29	18.54	17.99	17.99
ISAar17	17.96	17.34	17.34	18.09	17.13	16.72	17.03	18.27	18.58	15.92	18.27	17.34	17.34	17.34	18.27	17.34	18.83	18.52	19.08	19.08	18.15	19.63	20.87	19.25	19.94	21.18	20.19	20.32	20	20	20	19.37	20	19.68	20	21.59	22.12	20.56	20.25	20.25	21.38	20.56	20.87	18.58	17.96	17.03	20.06	19.2	20.12
ISAar2	18.58	18.27	18.27	18.42	17.13	17.34	17.03	18.27	18.58	15.22	17.65	17.65	17.03	17.65	17.96	17.34	19.44	17.9	19.38	19.38	18.15	19	20.25	19.57	19.31	20.25	20.19	20.32	20	20	20	18.73	19.68	19.68	20.32	20.95	22.12	19.94	20.25	19.94	21.38	20.56	21.18	19.2	18.27	16.72	19.75	19.2	20.12
ISSer1	17.67	18.3	18.93	16.78	17.03	16.72	16.72	17.98	17.67	15.25	15.87	16.19	15.24	16.19	15.56	16.19	17.72	17.09	17.35	17.35	17.35	20.77	18.53	17.83	20.45	19.55	19.75	18.24	17.92	17.92	18.24	18.89	19.22	20.52	20.2	22.15	20.77	22.36	21.73	20.13	21.94	21.41	22.36	18.15	17.52	17.52	16.83	16.88	18.47
ISRhosp7	19.88	19.57	19.88	20.07	19.69	19.25	19.25	20.5	20.19	16.61	17.39	18.01	18.01	17.08	17.7	18.01	21.05	19.5	20.06	20.06	19.75	22.5	20	19.31	21.18	20.56	21.12	21.59	21.27	21.27	21.59	17.78	18.73	20.63	20.32	20.95	22.43	20.56	22.12	20.56	22.01	20.87	21.81	20.19	19.25	18.01	17.96	20.19	19.88
ISRhosp8	19.94	19.62	19.94	19.8	19.12	18.99	18.99	20.25	19.94	16.25	16.77	18.04	17.41	17.41	17.72	18.04	20.82	18.93	19.5	19.5	19.18	22.61	19.11	18.73	20.63	19.68	20.89	20.71	20.39	20.39	20.71	17.48	18.45	20.39	20.39	20.71	21.59	21.27	20.63	19.68	21.79	21.27	22.22	19.62	19.3	17.09	17.67	19.94	18.99
ISMlu12	19.38	18.77	19.38	18.59	18.79	19.08	19.08	19.38	20	19.03	18.58	20.12	20.43	19.2	19.5	19.5	20.37	21.6	20.8	20.8	21.71	21.5	22.12	21.74	21.43	20.5	23.53	21.2	20.89	20.89	20.89	18.35	20.89	19.62	20.89	22.15	22.91	20.43	21.67	21.36	22.26	22.29	21.67	20.54	17.54	17.68	19.45	18.6	19.51
ISArsp5	21.12	21.12	21.74	19.08	20.43	19.88	19.57	20.81	20.5	17.71	19.25	20.5	19.88	19.25	20.19	19.57	21.67	22.29	20.99	20.99	21.3	23.12	23.44	22.12	21.18	19.94	22.98	21.9	21.59	21.59	21.59	18.41	21.59	20.32	20.32	21.27	22.74	21.81	22.43	21.5	22.96	22.74	23.05	21.12	18.01	17.7	18.89	18.63	19.57
ISBma3	20.5	19.88	20.5	19.41	19.51	19.57	19.25	20.19	20.19	17.01	20.19	20.19	20.5	19.57	20.19	19.88	21.05	21.98	20.68	20.68	21.91	20.62	22.81	21.81	22.74	20.56	24.22	22.22	22.22	22.22	22.22	20.32	23.81	20.95	21.59	23.17	23.99	21.5	23.68	24.3	24.84	25.23	24.92	21.12	19.25	18.94	20.43	19.88	20.81
ISEc20	21.32	20.69	21.32	20.27	20.62	20.69	20.38	21.32	21	15.62	18.07	18.69	17.76	17.76	17.76	18.07	21.18	21.18	19.94	19.94	20.56	20.62	21.25	20.25	22.81	20.87	23.75	20.95	20.95	20.95	20.95	20.95	23.49	21.27	23.17	23.17	24.21	22.96	24.84	24.53	25.16	23.9	25.79	21.32	19.44	18.18	20.31	20.69	20.38
ISSfl4	21	20.38	21	20.27	20.31	20.38	20.06	21	20.69	14.93	17.76	18.38	17.45	17.45	17.45	17.76	20.56	20.25	19.31	19.31	19.94	20	20.62	19.31	22.19	20.25	23.75	20.95	20.95	20.95	20.95	21.27	23.49	21.59	22.86	23.17	24.84	22.96	24.84	24.53	24.84	23.9	25.47	21	19.44	17.55	19.69	20.69	19.75
IS1110	15.9	16.82	17.13	16.93	15.62	15.9	16.21	17.43	16.51	19.11	18.1	18.4	17.79	18.1	17.79	18.4	18.96	20.18	18.48	18.48	18.48	19.44	22.22	20.31	21.36	19.81	19.14	18.3	18.3	18.3	18.61	15.14	17.67	17.98	17.03	17.98	18.83	19.44	17.59	18.83	16.56	19.14	19.44	18.92	15.9	17.58	17.22	17.27	18.48
ISMysp1	18.65	20.49	20.18	19.74	19.45	20.18	20.18	20.49	19.88	19.8	18.71	19.02	18.71	18.71	19.02	19.02	20.49	21.1	20.3	20.3	20	20.99	23.46	22.15	20.74	20.12	17.9	17.98	17.67	17.67	17.67	15.14	17.35	17.03	17.03	17.67	18.21	19.14	16.67	18.52	16.25	19.14	20.37	19.51	17.74	20.12	18.84	17.07	19.51
IS900	14.68	15.6	15.29	15.26	14.94	14.07	14.07	14.68	14.37	16.04	16.26	15.95	15.34	16.26	15.95	15.34	17.74	17.13	16.41	16.41	17.02	18.83	20.06	18.77	20.99	21.36	19.08	18.24	18.24	18.24	18.24	17.92	17.3	17.61	17.61	17.92	18.46	19.08	18.77	18.15	19.31	18.77	20	18.04	17.43	18.04	17.99	18.35	18.96
ISMav6	18.04	18.35	18.65	16.88	17.58	17.43	17.74	18.04	18.04	19.18	19.38	18.46	17.85	18.77	19.08	18.46	20.86	18.71	18.54	18.54	19.76	20.74	19.81	18.83	21.6	20.99	18.46	22.01	22.01	22.01	22.01	17.92	18.87	20.75	19.81	20.75	18.15	20.31	20.62	20.62	19.31	21.23	21.54	18.35	15.9	17.13	15.55	15.29	17.43
IS901	17.43	17.43	17.74	16.88	17.58	17.74	18.04	18.04	18.35	18.84	19.38	18.77	18.15	18.77	19.38	18.77	19.94	18.4	18.24	18.24	19.45	20.43	19.81	18.83	21.91	21.3	18.77	22.33	22.33	22.33	22.33	17.61	18.55	21.07	20.44	21.38	18.46	20.31	21.23	21.23	19.94	21.23	21.85	17.74	15.6	16.82	15.85	15.6	17.13
IS902	18.1	18.1	18.4	17.26	17.63	17.79	18.1	18.1	18.4	19.59	19.75	19.44	19.14	19.75	20.37	19.44	20.62	18.77	18.6	18.6	19.51	20.19	20.19	18.58	22.29	21.36	19.44	22.71	22.71	22.71	22.71	17.98	18.93	21.45	20.82	22.08	18.83	20.68	21.6	21.6	20.31	21.91	22.22	17.48	15.64	16.87	15.9	15.34	17.18
IS116	18.4	19.33	18.71	17.26	16.97	16.87	16.87	17.79	17.79	20.62	21.3	20.68	20.06	20.99	20.68	20.68	21.85	20.31	21.04	21.04	21.65	21.12	20.19	20.74	21.43	21.43	21.36	20.25	20.25	20.25	20.25	18.67	19.62	21.2	19.3	19.94	20.12	20.43	21.36	21.36	21	22.29	22.29	17.48	15.95	16.56	14.98	14.72	16.56
IS2112	18.04	18.96	18.96	17.53	17.22	17.74	17.74	18.04	17.74	17.81	17.54	17.85	18.46	18.15	17.85	17.85	18.4	19.02	17.93	17.93	18.24	20.43	19.2	20.06	20.43	21.05	20.68	19.87	19.87	19.87	20.19	17.03	17.35	18.93	20.19	18.3	18.21	20.37	18.83	19.44	19.38	19.44	20.37	18.04	14.37	17.74	17.07	15.6	17.74
ISCfr13	16.93	17.55	17.55	17.38	15.74	16.3	16.93	17.24	16.93	15.44	17.35	17.67	18.61	17.67	17.35	17.67	17.3	17.3	15.89	15.89	15.58	15.24	16.19	15.82	18.35	15.51	16.4	15.81	15.48	15.48	15.48	16.77	16.77	15.48	15.81	15.81	15.77	15.77	14.51	15.77	15.65	16.09	16.09	12.27	15.99	13.66	14.55	14.6	14.6
ISEch13	16.93	17.55	17.55	17.7	16.05	16.61	17.24	17.55	17.24	15.79	17.35	17.67	18.61	17.67	17.35	17.67	17.61	17.61	16.2	16.2	15.89	15.24	17.14	16.14	18.67	15.82	16.4	16.45	16.13	16.13	16.13	17.42	17.1	16.13	16.45	16.77	16.4	16.4	15.14	16.4	16.29	16.4	16.4	13.8	16.61	14.29	14.86	15.22	15.22
ISEch11	16.3	16.93	16.93	18.03	16	16.3	17.24	17.24	16.93	16.14	18.3	19.24	18.3	18.3	17.98	18.61	17.61	17.92	17.13	17.13	16.2	16.83	17.46	16.77	18.99	16.14	17.35	17.42	17.74	17.74	17.74	17.42	18.39	16.45	17.1	18.06	19.24	18.3	16.09	17.98	16.61	17.98	17.98	15.03	17.55	15.22	17.65	15.22	13.98
ISEsa2	16.3	16.3	16.3	17.05	15.12	15.67	16.3	16.61	16.3	16.14	18.61	18.93	18.61	18.93	18.61	18.61	17.92	17.61	17.13	17.13	16.2	17.78	18.1	17.72	19.62	16.46	17.35	17.74	18.06	18.06	18.06	17.42	18.71	16.13	16.77	17.74	17.67	17.03	16.4	17.67	16.29	17.67	18.3	15.03	19.12	14.91	16.41	15.22	14.91
ISCps4	15	15	15.62	15.69	14.29	14.38	14.69	16.25	15.62	15.03	16.98	18.24	17.61	17.92	16.98	17.3	15.99	18.81	15.84	15.84	14.91	17.41	16.14	17.03	17.98	14.83	16.04	17.04	17.36	17.36	17.36	16.4	16.4	18.97	16.72	19.29	15.41	17.3	15.09	15.41	15.29	16.67	16.35	14.37	17.5	14.55	16.67	17.03	15.17
ISCps5	14.38	14.38	14.69	15.03	14.11	13.75	14.38	15.31	15	15.03	16.35	16.04	16.04	16.04	15.09	15.72	16.61	16.61	14.91	14.91	13.98	16.14	15.82	16.4	18.61	16.09	16.04	15.11	15.43	15.43	15.43	16.4	17.04	17.36	15.43	17.68	16.35	17.61	16.35	15.41	14.65	17.61	17.3	14.37	16.25	14.24	15.74	16.72	14.86
ISVisp2	22.83	23.15	22.83	23.23	22.93	23.47	23.47	22.83	23.47	16.36	22.9	23.23	22.58	23.23	22.58	22.9	21.22	23.79	23.89	23.89	23.89	20.78	23.7	22.08	19.28	21.57	22.8	22.85	22.19	22.19	22.52	21.52	21.85	22.52	22.52	24.5	24.27	22.98	23.62	24.92	24.26	22.01	22.01	23.25	21.86	20.38	20	20.06	19.11
ISCps8	21.54	22.19	20.9	20.54	21.34	21.86	21.54	20.26	20.58	16.36	23.55	23.87	22.58	23.23	22.9	23.23	21.86	22.19	22.93	22.93	23.25	21.1	24.35	22.08	19.61	21.57	24.1	23.51	23.51	23.51	23.84	20.86	21.85	23.51	23.84	24.83	22.98	22.98	24.27	25.89	23.61	22.33	22.33	20.7	20.26	20.7	18.41	19.75	17.52
ISSpi3	20.9	20.58	19.29	19.87	21.02	20.9	20.9	19.94	20.9	17.45	22.9	23.55	21.94	22.9	22.58	22.58	22.83	22.51	22.61	22.61	23.25	20.13	22.73	21.43	18.63	20.92	23.78	23.84	23.51	23.51	23.84	22.19	21.85	22.52	22.19	24.17	22.01	22.65	22.98	23.95	22.62	21.36	21.36	21.02	21.22	21.34	19.37	19.75	17.83
ISSso6	22.15	22.8	21.5	22.41	21.94	22.48	22.48	21.5	21.82	17.22	23.05	24.35	23.38	23.7	23.05	23.7	22.33	23.62	24.52	24.52	24.52	22.22	22.88	21.9	20.39	20.72	20.33	22.33	22	22	22.33	21.33	21.67	21.67	24.67	23.67	20.26	21.24	22.22	23.86	22.11	20.26	21.24	19.87	20.52	20.2	20.78	19.54	18.57
ISCARN28	23.68	23.36	23.03	24.04	22.15	22.7	23.36	23.03	22.7	14.23	21.82	21.5	20.85	21.17	21.17	20.85	21.17	22.15	23.78	23.78	23.78	20.85	21.17	20.85	19.8	21.71	22.11	21.26	20.93	20.93	21.26	21.93	20.6	20.27	23.92	21.93	22.77	21.45	24.09	23.1	21.12	21.78	21.45	23.68	18.75	18.42	18.36	18.42	17.11
ISEc45	18.77	18.45	18.45	19.93	17.89	18.45	18.45	18.77	19.74	15.22	23.79	23.47	23.47	23.15	23.79	23.47	21.47	22.44	24.68	24.68	24.36	22.65	23.95	20.71	22.48	21.17	22.08	22.11	22.11	22.11	22.11	20.46	20.13	21.78	22.11	23.76	21.75	21.75	22.73	23.7	22.88	21.1	22.4	16.83	18.45	16.5	17.74	16.5	15.86
ISSph13	21.71	21.38	21.71	21.95	21.9	22.37	22.37	21.71	22.37	14.18	23.13	24.1	22.8	23.13	23.45	22.48	22.48	22.48	24.1	24.1	23.78	18.57	21.17	19.54	20.46	22.04	18.48	22.85	23.18	23.18	23.18	18.87	18.87	21.19	22.19	20.86	20.46	21.45	22.11	23.76	22.44	20.46	21.45	20.72	18.75	19.08	20.33	18.42	19.41
ISMtsp6	23.92	24.58	24.58	25.35	23.03	23.26	23.26	22.92	22.59	19.64	23.68	23.68	24.01	23.68	24.34	23.68	24.34	24.34	25.66	25.66	25.99	22.37	23.36	24.01	23.67	24.58	26.67	25.67	25.33	25.33	26	25	23.67	22.33	24.67	23	23.67	23.67	25	24	23.33	24	24.67	21.26	18.94	19.93	20.86	19.27	19.6
ISSfr2	23.67	24	24	24.03	22.52	23	23.33	22.67	23.33	16.06	24.09	24.42	24.75	24.09	24.42	25.08	25.08	24.42	24.42	24.42	25.08	25.08	24.42	23.43	22.74	23	23.75	23.08	22.74	22.74	23.08	21.74	22.07	21.4	24.08	23.75	22.74	22.41	24.75	25.08	24.08	23.08	23.75	21.33	20.67	19.67	19.93	20	19.67
ISPye17	21.94	21.61	21.29	22.53	21.22	21.61	21.61	21.61	21.61	15.64	25.16	26.77	24.84	25.81	25.48	24.84	23.15	25.08	25.24	25.24	25.56	23.7	25.65	23.38	21.57	23.28	23.13	23.84	23.51	23.51	23.84	21.85	22.19	21.52	23.51	23.84	21.68	23.95	24.6	25.57	24.92	24.27	24.92	21.94	20.65	20.65	20.26	19.68	20.32
ISPye19	21.61	21.29	21.29	22.53	19.94	20.32	20.32	20.97	20.65	16.36	24.84	26.13	24.52	25.48	25.16	24.19	22.83	24.76	25.88	25.88	25.56	23.38	25	22.4	21.9	23.61	24.43	24.17	23.84	23.84	24.17	22.52	22.52	21.85	23.84	23.84	22.33	23.3	25.57	25.89	24.92	23.95	24.92	22.26	20.97	21.94	21.22	20.65	20.65
ISCARN52	25.08	25.71	26.02	24.5	23.38	24.14	24.14	23.51	23.82	21.79	25.08	26.35	26.03	25.4	26.35	26.35	26.58	26.58	25.08	25.08	26.33	27.16	26.52	28.43	25.8	28.98	26.98	28.06	27.74	27.74	27.74	29.35	27.1	27.1	26.77	27.42	27.76	30.28	26.81	27.13	27.8	28.71	28.08	24	23.51	24.22	24.46	23.91	25.16
ISAcp5	24.53	25.79	25.79	24	23.9	24.21	23.9	23.9	23.9	21.86	29.62	30.25	28.34	29.3	30.25	29.62	27.94	28.89	26.73	26.73	27.36	29.49	28.53	30.45	28.21	29.26	26.52	29.22	29.22	29.22	29.55	28.25	27.27	27.27	26.3	26.95	26.98	28.89	25.71	26.03	27.65	29.21	29.52	24.15	23.03	24.69	23.99	23.44	24.69
ISSph15	26.3	26.3	26.62	23.51	24.68	25.65	24.68	25	25.32	20.79	26.77	27.74	27.1	27.74	27.42	26.77	26.45	24.84	23.87	23.87	24.19	27.1	27.42	27.74	27.78	27.78	25.82	23.53	23.53	23.53	23.2	24.18	25.82	24.18	25.49	25.49	26.47	26.47	25.82	26.8	27.12	25.49	26.14	25.41	24.76	24.43	24.35	24.43	23.45
ISMdi14	27.1	26.77	27.1	25.09	25.48	26.45	25.48	26.13	26.45	20	24.04	24.68	23.72	25	24.68	23.72	24.04	25.32	26.28	26.28	26.28	23.72	25.64	24.68	28.25	29.22	25.97	25.08	25.41	25.41	25.08	26.71	25.08	24.76	26.71	28.34	23.7	25.97	26.95	26.3	28.25	28.57	27.6	25.24	22.98	22.98	21.94	23.95	23.62
ISMdi14B	27.42	28.39	28.71	25.78	25.81	27.1	26.13	26.45	27.42	20.36	24.68	25	24.68	25	25.64	24.68	24.36	25	25.96	25.96	26.6	24.36	26.28	25.32	28.57	29.55	27.27	25.08	25.41	25.41	25.08	26.38	25.73	24.76	27.04	28.66	24.03	26.62	27.92	27.27	28.9	28.57	27.6	25.89	23.3	22.98	22.26	23.95	24.27
ISPye22	24.05	23.73	23.42	24.23	26.58	25.63	25.95	25	25.63	16.79	23.49	24.76	24.44	24.44	24.44	23.49	24.05	24.68	24.61	24.61	25.24	22.68	23.96	23.32	26.6	28.62	26.2	25	24.68	24.68	24.68	24.35	24.68	21.43	23.7	25.97	24.2	27.39	24.52	26.75	27.65	23.89	25.48	25.4	24.44	26.03	25.32	24.13	24.13
ISMdi10	22.57	23.2	23.82	24.83	24	25.08	24.45	24.45	25.08	18.86	26.27	26.58	25.95	25.95	26.9	26.9	24.61	26.81	26.25	26.25	26.88	24.84	24.52	24.84	26.43	24.84	25.71	23.23	22.9	22.9	22.58	23.87	22.26	22.58	24.19	24.19	23.34	24.29	23.66	23.34	25.88	24.92	25.87	25.62	22.26	23.75	22.43	21.88	24.38
ISSphsp18	24.29	23.97	24.29	25.34	24.92	25.24	24.92	25.55	25.55	18.86	26.03	26.98	26.35	26.03	26.98	26.35	25.95	27.85	27.13	27.13	27.13	26.84	25.56	25.16	27.56	27.33	27.16	24.35	24.35	24.35	24.03	25.32	25	23.38	26.3	25.65	24.84	26.43	24.52	24.52	26.05	24.2	24.52	26.98	27.94	26.67	25.63	26.98	26.67
ISBdi11	23.66	23.34	23.97	26.1	24.61	25.24	25.24	24.61	24.92	18.28	23.89	25.16	24.52	24.2	24.52	25.16	23.49	26.98	26.42	26.42	26.42	24.04	23.72	24.04	27.01	27.1	24.68	23.45	23.78	23.78	23.45	23.45	23.78	23.45	24.76	23.78	25.8	25.48	24.52	23.25	24.84	23.25	23.89	28.08	24.68	23.97	26.42	25.24	25.87
ISMno14	25.16	25.16	25.8	27.15	25.8	26.75	26.11	25.48	26.11	19	27.39	28.03	27.07	27.07	28.03	28.03	26.35	27.94	26.98	26.98	27.62	27.24	25	25.96	29.9	30.32	28.21	26.71	27.04	27.04	26.71	25.08	24.1	23.78	25.73	25.73	27.24	25.64	26.28	26.6	26.45	24.68	25	29.07	28.12	29.07	28.66	27.48	28.43
ISGdi15	23.82	23.82	24.14	22.59	23.2	23.2	23.51	23.51	23.51	20.28	24.05	25.95	24.68	24.68	25	25	24.29	25.24	25	25	25.94	24.2	25.8	23.89	26.52	26.28	24.2	24.27	23.62	23.62	23.62	22.98	23.62	22.33	23.95	24.92	25.95	25.32	25	27.53	24.36	24.68	25.63	25.31	23.27	25.23	22.36	23.36	24.61
ISBdi12	23.64	23.32	24.28	23.45	23.64	24.28	24.28	22.68	23	19.49	25.96	26.6	25.96	27.24	27.24	26.6	25.24	25.56	27.07	27.07	27.39	26.13	27.42	25.48	24.6	25.65	26.77	22.3	22.62	22.62	22.3	24.59	24.59	22.62	23.61	23.61	24.44	23.79	25.08	23.15	24.03	23.47	24.12	25.96	24.68	23.72	21.09	23.4	23.08
ISMpo4	23.58	23.9	25.47	22.48	23.27	23.58	23.27	22.96	23.58	18.21	24.76	25.71	25.08	26.03	25.71	25.08	24.37	26.9	27.59	27.59	27.9	24.92	26.84	26.84	23.72	22.83	25.24	23.38	23.05	23.05	23.05	22.73	23.38	21.43	22.73	23.05	23.17	24.13	23.49	24.76	24.12	24.13	24.76	24.69	21.77	24.38	21.5	24.38	22.5
ISAzs32	26.81	26.5	28.39	26.53	26.81	27.44	27.13	27.44	27.76	18.93	27.62	26.98	27.3	26.98	27.62	26.67	24.05	26.58	26.42	26.42	27.36	25.88	24.6	26.84	25	26.69	24.92	22.4	22.08	22.08	22.4	20.78	22.4	21.43	21.43	23.7	21.9	23.17	23.17	25.71	24.44	23.17	23.81	27.22	24.05	24.68	22.4	24.68	24.68
ISMno22	26.42	26.1	27.36	25.75	25.79	25.79	25.79	25.16	25.79	20	26.35	27.94	28.25	28.25	28.25	27.62	25.32	26.58	26.96	26.96	27.59	25.88	25.56	24.28	24.36	26.37	25.56	23.05	22.73	22.73	23.05	22.08	22.08	20.78	21.75	23.38	21.59	23.81	23.17	25.08	25.08	21.9	23.17	25.23	24.92	24.38	23.05	24.38	22.81
ISMex9	24.06	24.06	24.69	24.24	24.3	24.06	23.44	23.12	23.12	18.09	24.92	26.81	26.81	25.87	26.81	26.81	23.9	23.9	23.36	23.36	23.99	23.49	24.13	22.54	24.76	23.57	23.73	22.51	22.19	22.19	22.19	21.86	21.22	20.9	23.79	22.51	23.58	25.16	24.53	24.53	23.57	23.9	24.53	23.44	21.88	23.44	22.12	24.06	23.75
ISPye25	24.92	24.61	25.87	24.41	23.34	23.34	23.03	23.03	23.03	20.43	27.62	25.71	25.71	25.4	26.35	26.67	23.73	24.68	25.71	25.71	26.33	26.52	24.28	25.24	25.08	23.87	24.04	23.13	22.8	22.8	22.8	23.78	21.82	21.17	22.48	22.8	23.57	21.97	23.57	23.57	23.55	24.2	24.84	24.68	22.15	22.47	24.29	23.73	23.73
ISPye48	27.76	26.18	27.76	23.99	23.34	23.66	23.34	23.97	23.66	21.51	26.98	25.71	26.35	25.4	26.35	26.67	24.68	25.63	26.65	26.65	26.33	26.52	26.2	25.88	24.76	23.87	23.72	22.8	22.48	22.48	22.48	25.08	22.15	20.52	22.15	22.48	22.93	21.97	23.57	24.2	24.52	23.57	24.52	23.97	22.15	22.71	24.21	22.71	23.34
ISBdi10	24.84	25.16	26.42	23.39	22.01	22.96	22.64	22.33	22.64	20	24.76	26.67	25.4	26.03	26.67	26.03	24.05	25.32	26.02	26.02	26.65	24.6	24.6	24.6	25.32	24.76	23.96	24.03	24.03	24.03	24.03	21.43	21.1	23.05	24.68	24.35	23.49	23.81	23.81	23.49	24.12	23.49	25.08	28.71	25.24	23.97	25.16	25.87	25.55
ISMdi9	26.1	25.47	26.73	26.01	25.93	26.73	26.1	25.16	26.1	18.86	24.68	26.58	25.63	25.95	26.27	25.63	22.71	24.29	24.76	24.76	25.39	23.25	23.57	24.2	26.11	24.84	24.76	23.55	22.9	22.9	22.9	21.61	21.29	19.35	21.94	22.58	23.66	23.03	23.34	22.08	23.32	23.97	24.29	26.1	22.96	22.01	23.2	23.58	24.21
ISRhru3	26.18	25.55	26.81	24.15	23.03	23.66	23.66	23.03	23.03	17.86	27.3	28.57	27.3	27.94	28.25	27.3	24.68	26.27	26.73	26.73	26.42	25.56	27.16	26.2	25.32	25.4	23.32	23.38	23.05	23.05	22.73	21.1	21.1	21.1	22.4	22.73	22.22	24.13	23.17	23.81	24.76	22.86	24.44	25.32	25	24.05	23.66	26.9	26.27
ISWpi13	17.03	14.55	15.79	17.43	15.5	16.1	15.79	17.03	16.41	18.25	15.99	16.93	15.99	15.67	16.93	16.61	16.88	15.94	15.48	15.48	16.41	16.4	17.03	17.92	21.81	21.5	18.94	20.95	21.27	21.27	21.27	18.73	18.73	17.46	19.05	19.68	18.63	16.46	17.7	18.01	17.61	17.39	17.7	14.98	16.67	16.51	19.51	15.29	14.98
ISPpu9	19.81	18.89	20.12	17.76	18.24	18.27	17.96	17.96	18.27	17.89	18.5	19.44	18.81	18.5	19.44	19.44	20.31	18.12	18.89	18.89	18.58	17.03	20.19	20.13	20.56	20.56	21.12	21.59	22.22	22.22	22.22	20.63	19.68	21.27	21.9	20.63	20.81	21.43	22.36	20.19	21.38	20.81	21.74	15.6	17.59	16.82	20.12	17.43	18.35
ISPsy35	17.96	17.34	18.58	16.78	16.72	17.34	17.34	16.41	16.72	18.25	18.5	20.69	20.06	19.44	19.44	20.06	20.94	19.69	19.81	19.81	19.5	18.93	21.14	20.44	20.87	22.43	21.43	22.86	23.17	23.17	23.17	20.95	20	21.9	22.86	21.59	22.05	21.43	22.67	22.05	21.38	21.43	22.98	14.98	17.28	14.98	18.29	16.82	18.35
ISAzo22	18.83	18.83	19.14	18.36	17.58	17.9	17.59	18.52	18.83	16.78	17.81	18.44	18.12	17.81	18.44	18.44	19	19.63	20.06	20.06	19.44	17.3	19.5	19.44	21.43	21.74	22.6	21.2	21.52	21.52	21.52	21.52	21.52	18.99	20.25	21.2	22.29	21.36	19.81	19.2	18.81	19.5	19.5	16.77	17.85	15.24	18.24	15.24	15.24
ISCARN20	18.21	16.67	18.21	18.36	17.58	18.21	17.59	16.98	17.28	14.34	16.88	18.12	17.19	17.19	17.81	17.5	19.63	19	19.14	19.14	19.75	20.13	20.44	22.57	21.43	22.05	18.58	19.62	19.94	19.94	19.94	19.62	20.57	17.41	20.25	18.04	20.43	19.5	18.27	18.27	18.18	18.27	18.58	17.99	18.46	16.77	18.54	17.68	16.77
ISAisp4	22.91	21.05	21.98	22.62	21.95	21.98	21.98	21.98	22.29	16.2	21.07	22.01	21.07	22.01	22.33	22.64	22.57	21	20.81	20.81	21.43	19.62	22.78	20.19	22.12	22.74	18.94	19.68	19.68	19.68	19.68	19.37	19.05	18.1	19.37	20.63	23.29	20.5	21.74	19.57	20.44	19.57	18.63	20.55	18.52	19.63	21.1	19.02	19.02
ISAfe3	20.43	19.81	20.12	20.98	19.51	19.81	19.5	20.12	21.05	16.49	22.26	23.2	21.63	21.94	22.57	22.57	22.5	20	19.81	19.81	21.98	19.24	20.5	21.07	24.61	23.68	24.22	22.22	22.22	22.22	22.22	22.54	22.54	20	21.27	22.22	24.53	22.36	22.67	22.36	23.27	21.74	21.12	21.47	19.75	19.02	22.94	19.94	18.4
ISCARN97	19.5	18.89	18.89	19.34	17.99	17.96	17.96	18.27	18.58	16.84	24.76	25.71	24.14	25.08	25.08	24.45	24.38	22.19	21.67	21.67	22.6	20.19	21.45	22.64	23.36	22.12	22.67	19.68	19.68	19.68	19.68	19.05	20	18.41	19.05	19.68	23.29	19.57	21.12	19.88	22.96	21.43	20.5	20.55	19.44	20.25	21.41	19.63	19.33
ISSsu10	20.86	19.94	20.55	18.89	17.93	17.79	18.1	18.4	18.71	15.62	18.01	18.94	18.01	18.01	18.32	18.63	20.74	19.5	19.33	19.33	20.86	18.44	19.69	19.63	21.3	22.53	21.23	23.27	23.27	23.27	23.27	22.33	22.01	22.33	22.96	22.64	23.69	21.85	23.08	21.85	22.12	22.46	22.77	18.79	18.96	16.97	18.43	20	18.48
ISArsp3	18.04	17.13	16.82	17.21	17.58	17.43	17.43	17.43	17.43	15.92	19.81	19.81	18.89	19.5	20.74	20.12	23.46	21.3	20.18	20.18	21.71	19.94	20.56	20.19	19.08	19.69	18.4	17.55	17.55	17.55	17.55	14.73	15.67	17.55	16.3	15.99	18.4	16.26	16.87	17.79	17.39	17.48	18.1	17.82	17.68	18.43	17.77	19.03	20.24
ISAzo28	18.52	17.59	18.21	17.7	17.43	16.67	16.67	17.59	17.59	16.78	20.62	21.25	20.62	20	20.94	20.62	22.74	20.56	19.75	19.75	20.68	21.38	20.44	20.38	20.19	23.29	20.12	18.35	18.35	18.35	18.35	19.3	19.3	18.67	18.67	19.94	22.6	20.12	23.53	20.74	22.26	19.5	19.5	19.51	16.31	17.99	19.76	18.29	19.21
ISGka2	17.5	17.19	17.5	16.78	17.96	16.88	16.88	17.5	18.44	17.83	21.88	21.25	20.31	20.31	20.94	20.62	23.12	20.94	20.94	20.94	22.5	21.07	23.58	22.88	20.81	22.36	19.25	20.57	20.25	20.25	20.25	19.94	20.57	18.04	19.62	19.94	19.38	19.38	20.94	20	22.26	19.69	20.62	19	20.87	19.63	19.25	19.94	20.25
ISCla1	15.16	14.19	15.48	14.24	14.38	14.52	14.84	14.84	14.52	14.73	16.67	17.65	16.34	16.34	16.99	17.97	18.24	16.29	17.42	17.42	19.03	17.11	15.46	16.72	19.48	17.53	16.5	16.89	16.89	16.89	16.89	18.21	16.56	16.23	16.56	17.88	16.18	14.89	17.8	16.83	16.39	16.18	16.5	15.92	13.83	13.69	13.97	14.65	14.33
ISCsa3	18.04	17.43	18.35	16.88	16.97	16.51	17.43	16.82	16.82	16.96	19.5	20.43	19.2	19.2	19.81	20.43	20.99	19.75	19.88	19.88	21.41	20.56	18.69	19.57	21.23	20.31	19.94	19.12	19.12	19.12	19.12	20.06	18.18	18.18	18.81	19.75	19.63	17.79	19.94	20.25	19.25	19.02	19.94	19.94	17.38	16.31	16.87	18.43	16.31
ISBli6	19.05	18.73	19.05	18.03	16.88	16.83	17.14	17.78	17.46	16.01	18.04	18.35	18.35	17.72	17.72	17.72	20.5	20.19	18.61	18.61	18.93	20.06	19.75	20.63	18.85	18.21	19.43	20.13	20.13	20.13	20.13	18.83	19.48	18.18	19.81	20.78	20.77	21.41	20.77	19.49	20.9	20.45	21.41	20.63	19.37	20.32	18.67	19.37	18.73
ISLxx2	17.24	17.55	17.87	17.67	16	15.99	15.99	15.67	15.99	16.67	18.93	19.24	18.3	18.61	17.98	18.61	20.44	19.5	19.31	19.31	20.25	20.95	19.68	20.25	19.43	16.88	20	17.48	17.48	17.48	17.15	16.83	19.42	15.53	17.48	16.5	17.72	17.41	17.72	16.77	17.31	16.46	17.72	18.07	18.81	17.45	15.84	15.58	17.76
ISMch6	15.77	16.4	16.4	16.22	14.86	14.51	14.51	15.14	15.14	16.67	15.46	17.35	16.72	17.03	16.09	16.72	19.5	18.55	18.18	18.18	18.18	17.78	19.05	20.25	19.75	18.15	19.37	18.45	18.45	18.45	18.77	17.8	19.74	16.5	16.83	17.8	19.37	18.1	20	18.1	19.55	17.78	18.1	19.56	19.87	19.56	20.75	20.19	20.5
ISEc21	16.72	16.09	16.4	17.23	16.41	15.14	15.46	16.09	15.77	17.38	17.67	18.61	17.67	17.35	17.03	17.35	18.87	19.5	18.5	18.5	18.5	17.46	19.37	20.25	20.38	18.47	20.32	18.77	18.77	18.77	18.45	17.48	19.42	16.5	16.83	18.12	18.1	19.05	20	17.14	19.23	16.51	18.1	17.67	18.3	18.3	18.55	18.3	18.93
ISKpn60	16.72	16.09	16.09	17.23	16.1	15.14	15.46	16.09	15.77	17.38	17.35	18.61	17.98	17.67	17.35	17.67	19.18	19.5	18.81	18.81	18.81	16.83	19.37	19.94	19.75	18.47	19.68	18.45	18.45	18.45	18.45	17.48	19.09	16.5	16.83	18.45	17.78	18.73	20	17.46	19.55	16.51	17.78	17.67	18.61	17.98	18.87	18.61	18.61
ISAar41	16.45	16.78	17.11	16.96	15.81	15.13	15.46	16.45	16.12	17.92	18.24	17.59	16.61	16.61	16.61	15.96	16.94	17.92	16.94	16.94	16.94	18.24	17.26	16.88	16.78	18.36	17.76	14.85	15.18	15.18	15.18	16.5	17.16	14.85	16.5	15.18	15.51	16.83	16.83	16.83	16.5	16.17	16.5	17.38	17.38	16.72	16.99	16.72	16.07
ISBli24	16.99	17.95	17.63	16.49	16.67	16.35	16.67	16.67	16.35	19.93	19.55	19.87	19.55	19.87	20.51	19.23	20.77	19.17	19.11	19.11	19.11	21.22	19.29	20.83	21.04	21.04	21.29	18.24	18.24	18.24	18.24	17.26	18.57	18.57	20.85	20.2	21.61	21.61	20	20.32	18.89	19.35	20.32	19.87	21.15	19.87	20.77	18.91	21.47
ISAar18	20.38	21.02	20.38	21.02	19.06	18.15	18.47	19.75	19.11	15.66	18.27	18.27	17.95	17.95	17.95	16.67	18.85	18.85	18.99	18.99	18.99	19.29	17.68	17.63	19.42	19.42	20.65	17.26	17.26	17.26	17.26	16.94	19.87	17.59	18.57	17.92	18.97	18.65	17.68	18.65	17.92	17.04	18.01	19.62	20.06	18.67	17.67	18.67	17.72
ISAar16	16.35	16.35	17.31	18.9	16.35	16.35	16.35	17.31	16.99	18.15	18.91	17.95	17.95	17.95	17.31	17.63	18.85	19.49	18.15	18.15	18.15	18.01	18.33	18.91	18.12	18.77	20.32	17.26	17.26	17.26	17.26	18.89	19.54	17.92	20.52	17.92	21.61	20.97	19.35	19.03	18.57	19.35	19.03	18.91	19.23	18.59	19.49	17.31	20.19
ISAar29	16.67	16.67	16.35	17.87	15.72	15.38	15.38	16.03	16.03	17.79	19.23	18.27	18.27	18.27	18.59	18.27	19.17	18.21	18.15	18.15	18.15	18.65	17.68	19.23	17.15	17.8	20.32	15.31	15.31	15.31	15.64	17.26	17.59	16.29	16.29	16.61	17.42	18.39	17.74	18.06	16.61	16.77	17.1	17.95	16.35	17.95	17.89	15.06	16.35
ISBli31	15.38	16.35	16.99	17.53	15.41	15.38	15.71	15.06	15.71	17.08	17.63	18.27	17.63	17.31	17.63	17.31	17.89	18.53	18.15	18.15	17.83	19.29	16.4	17.95	19.09	19.74	19.03	15.31	15.31	15.31	15.64	18.24	18.24	17.26	17.92	17.59	20.65	18.06	18.71	19.35	18.24	17.74	18.39	19.87	18.27	18.27	18.53	17.63	18.91
IS1533	13.36	13.68	13.03	14.78	15.26	14.66	14.66	14.01	14.33	12.95	15.53	16.18	15.53	16.18	15.86	15.21	14.56	16.5	16.18	16.18	16.18	15.96	15.64	16.29	15.96	15.69	16.61	16.83	16.83	16.83	16.83	16.83	16.5	15.18	15.51	16.83	16.61	15.64	17.92	15.96	17.65	16.61	16.29	13.27	16.18	14.56	15.53	16.18	12.94
ISCth14	15.62	15.94	16.56	15.93	15.94	15.94	15.94	15.94	16.25	12.01	18.41	18.41	17.78	18.41	18.1	19.05	18.99	15.82	15.36	15.36	16.61	17.89	15.02	14.65	14.42	17.36	17.57	17.97	17.97	17.97	17.97	16.34	16.01	16.99	18.63	18.63	17.89	15.02	18.85	17.57	18.77	16.29	16.93	14.73	15.77	14.73	16.25	15.67	14.42
ISCth6	16.51	15.6	17.43	15.95	15.32	15.6	15.6	16.21	16.21	14.73	18.83	18.21	18.21	18.52	17.9	19.14	19.38	16.31	15.55	15.55	16.77	17.39	15.84	16.41	15.53	17.7	18.89	17.09	17.09	17.09	17.09	17.72	18.04	17.09	18.67	19.94	17.34	16.41	18.27	16.72	19.44	17.96	18.27	14.98	16.21	15.29	17.38	15.9	14.37
ISYps2	18.04	17.74	17.43	18.95	17.47	17.74	17.43	18.35	18.04	16.61	17.79	18.1	17.79	18.1	17.79	17.79	18.35	18.65	19.39	19.39	18.79	17.28	17.9	18.21	18.1	18.1	18.35	19.06	18.75	18.75	18.75	19.38	16.88	17.19	18.12	18.44	19.88	18.35	19.57	18.96	17.34	18.04	17.43	16.77	14.94	15.85	16.11	15.85	16.16
ISMex12	19.21	18.29	18.9	19.74	18.92	20.12	19.82	19.51	19.51	16.21	19.27	19.27	19.27	19.57	19.27	19.27	19.82	20.73	19.94	19.94	19.64	22.77	22.15	20.31	20.8	20.49	20.43	19.94	19.94	19.94	19.94	20.25	18.07	19.63	20.25	18.38	22.56	19.51	20.73	21.34	20.99	21.65	20.12	19.64	19.45	18.43	18.07	20.54	19.94
ISRel25	20.43	18.9	19.82	19.74	18.32	19.51	19.51	19.82	19.51	16.55	19.57	20.8	21.1	20.49	20.49	20.8	21.34	20.73	19.34	19.34	19.34	21.85	20.31	20.62	20.18	20.18	21.65	20.25	20.25	20.25	20.25	20.87	18.69	20.87	22.12	20.56	22.56	19.82	21.65	22.26	23.15	22.26	21.04	19.34	20.97	19.94	20.48	21.75	20.24
ISFac9	13.71	13.4	13.08	15.08	13.4	12.77	13.08	13.71	13.08	14.54	15.05	14.73	15.05	15.05	15.36	14.73	15.94	16.56	16.72	16.72	16.41	18.3	17.35	17.67	16.98	16.72	15.36	17.31	17.31	17.31	17.31	15.06	15.38	16.03	16.03	17.31	15.36	15.36	16.93	16.93	16.19	15.36	16.61	14.6	13.75	14.91	15.17	15.84	13.66
ISSep2	12.83	13.21	13.96	15.7	13.21	12.45	13.21	12.45	12.83	13.16	14.77	15.15	14.77	15.15	15.15	15.53	17.74	15.85	16.23	16.23	15.85	18.32	14.12	13.74	18.11	16.67	15.04	19.31	19.69	19.69	19.69	15.06	15.06	15.06	16.6	17.37	20.08	17.05	17.05	18.18	17.18	17.42	17.8	14.77	15.91	14.77	15.85	14.39	13.26
ISLhe4	16.72	16.11	15.5	16.88	14.5	14.89	14.59	15.2	15.81	11.68	16.21	16.51	15.9	15.6	16.82	16.21	19.82	18.29	18.13	18.13	18.13	18.15	16.92	16.92	18.6	20.12	18.54	20.19	20.19	20.19	20.19	16.77	18.01	21.12	20.19	19.57	20.06	19.45	19.15	20.06	20	21.28	20.97	16.92	16.36	16.92	18.07	16.31	15.11
ISSsu7	16.46	15.53	16.15	18.67	15.9	15.84	15.84	16.77	16.77	14.69	16.15	17.08	16.77	16.15	16.15	16.77	17.96	17.34	16.98	16.98	16.67	18.75	17.19	18.12	19.5	18.89	17.59	21.45	21.77	21.77	21.77	19.56	18.61	18.93	19.24	19.87	19.5	17.96	20.12	19.81	20.31	20.74	21.67	14.55	17.34	16.41	16.36	14.86	14.24
ISL4	17.86	18.18	17.53	20.28	18.51	17.86	18.83	17.21	18.18	12.69	15.51	15.84	15.51	14.85	15.18	16.17	18.75	18.09	17.59	17.59	17.59	16.94	16.61	15.95	19.41	20.46	19.67	20.81	21.48	21.48	21.48	17.11	16.78	20.13	18.79	19.13	21.64	18.69	21.31	20.33	20.27	20.66	21.31	16.23	15.36	14.94	15.21	13.31	13.64
ISLdl4	18.21	17.9	17.9	19.47	17.18	16.98	17.9	16.67	17.59	14.34	17.13	17.13	16.82	16.51	16.82	17.76	19.88	18.63	18.46	18.46	18.46	17.87	15.99	16.93	18.58	20.74	18.83	20.5	20.5	20.5	20.5	17.67	17.35	20.19	19.24	19.56	20.68	19.14	21.6	20.37	20	20.68	21.91	16.21	15.38	15.29	15.55	12.84	12.84
ISChy1	19.27	18.65	18.96	19.93	19.51	18.96	19.27	18.35	18.96	19.05	27.27	26.97	26.06	25.76	26.97	27.27	25.15	25.76	26.36	26.36	25.76	24.09	23.48	24.62	23.24	22.39	22.63	23.68	23.68	23.68	23.68	20.25	19.94	21.81	20.87	21.18	21.23	21.23	22.15	22.77	22.84	21.85	22.77	18.96	21.1	18.65	17.68	18.96	18.65
ISDha12	16.62	16.92	17.52	17.36	17.82	17.52	18.13	17.82	18.13	19.73	21.82	22.42	22.12	22.42	22.42	23.03	22.05	22.96	23.35	23.35	23.35	21.65	21.34	21.58	22.39	21.54	23.55	21.56	21.88	21.88	21.56	18.44	19.38	19.06	21.56	19.38	20.8	22.63	21.71	21.41	21.36	20.49	21.41	19.88	19.7	18.98	19.82	16.57	19.28
ISBth166	19.21	17.99	19.21	19.93	19.51	19.21	19.51	19.82	20.73	17.41	21.28	21.58	20.97	20.67	20.67	21.58	23.03	22.12	22.66	22.66	22.36	22.32	21.1	21.04	21.23	19.75	19.63	22.26	22.26	22.26	21.94	21	21.63	21.32	21.94	20.69	17.54	20.31	21.85	20.92	22.05	21.85	22.77	19.57	18.35	17.43	17.68	17.43	17.74
ISEfa16	17.52	17.52	17.22	20.06	19.03	18.13	18.73	18.73	19.34	15.59	18.13	18.73	18.13	18.43	17.82	18.43	17.77	18.37	18.26	18.26	17.96	19.45	19.15	19.09	18.04	17.79	14.63	17.13	17.45	17.45	17.13	17.76	15.58	15.26	16.51	16.82	17.38	16.46	17.99	17.68	16.67	16.16	16.46	16.36	15.76	15.45	18.13	16.36	16.06
ISSpn10	15.06	15.06	15.66	18.39	17.17	16.57	17.17	17.47	18.07	18.64	23.87	23.87	24.47	24.17	23.87	24.17	21.39	22.59	22.39	22.39	22.39	21.88	21.28	22.12	19.57	19.02	18.9	19.63	19.63	19.63	19.63	16.51	17.45	17.45	19.94	18.07	18.29	19.21	18.29	18.6	19.14	18.9	20.12	17.82	17.82	18.13	18.98	18.43	18.13
ISEnfa110	16.25	15.94	15.94	17	16.88	15.94	16.25	17.5	17.5	15.22	19.63	19.63	19.94	19.63	19.31	19.31	19	20.87	19.94	19.94	19.63	19.31	18.69	17.39	20.69	19.75	19.44	16.83	16.83	16.83	16.83	17.14	18.1	18.1	15.87	18.73	18.61	20.19	17.35	17.98	18.93	19.56	19.24	16.35	16.35	16.04	16.61	16.35	15.72
ISChy2	18.9	19.21	19.21	20.26	19.16	19.21	20.12	19.82	20.12	19.18	19.33	18.4	18.4	18.4	18.71	19.02	21.1	20.49	21.21	21.21	21.21	20.68	21.3	19.38	23.08	22.15	19.63	20.06	20.06	20.06	19.75	19.75	18.5	19.12	19.44	19.12	20.25	20.25	22.09	21.47	20.19	21.17	21.47	16.67	18.6	16.97	17.52	17.88	18.48
ISCsa4	17.68	18.29	17.99	18.97	16.82	17.07	17.07	16.46	17.07	15.75	17.48	16.87	16.56	16.26	16.87	16.56	18.96	18.35	18.18	18.18	18.48	18.21	18.83	19.69	21.23	21.54	19.63	21	21	21	21	20.38	19.44	20.38	20.69	21.32	23.01	19.94	21.47	20.25	20.19	21.47	21.17	16.06	17.07	19.09	19.34	19.09	18.79
IS650	17.07	15.24	17.38	17.04	15.32	15.24	15.55	15.85	16.16	14.38	19.33	19.94	19.02	19.63	19.02	19.33	19.88	18.96	19.09	19.09	18.18	17.28	18.83	18.15	20	20.31	19.94	19.75	20.06	20.06	19.75	21	20.38	20.06	20.69	21.63	19.94	20.25	20.86	20.55	21.12	19.94	19.63	14.85	14.94	13.94	15.71	15.15	14.24
IS653	15.55	14.33	15.24	17.04	15.32	15.55	15.55	14.63	15.55	13.7	19.33	19.02	18.4	18.4	18.4	19.02	18.35	17.74	18.79	18.79	18.48	17.59	18.83	17.54	19.38	20	17.48	20.06	19.75	19.75	19.75	20.06	19.75	18.5	19.44	20.69	19.33	18.71	18.71	18.4	19.57	18.71	19.02	13.94	15.55	14.85	14.8	14.55	15.15
ISCth8	18.62	17.72	18.02	18.39	17.21	17.42	17.42	16.22	17.42	18.18	18.84	19.45	19.45	19.15	19.15	19.76	19.39	20	19.52	19.52	18.92	19.88	20.49	17.68	21.58	22.49	18.48	21.05	21.67	21.67	21.67	21.05	21.05	21.05	21.98	22.6	22.42	20	22.12	20.91	21.47	22.73	22.12	15.82	16.22	16.12	16.96	16.42	16.42
ISDha10	21.02	20.72	21.02	19.42	18.1	18.02	18.02	18.92	18.62	15.49	18.54	18.54	18.24	19.15	19.15	19.45	19.7	19.39	20.42	20.42	20.72	19.57	18.65	19.21	20.12	22.26	19.76	20.19	20.5	20.5	20.5	19.88	18.94	18.63	19.57	19.88	18.84	19.15	20.36	20.67	19.08	19.45	19.15	15.57	15.66	15.57	16.72	15.87	14.37
ISHaha5	17.72	16.22	16.22	16.17	15.62	15.32	15.92	15.62	15.92	16.17	19.09	17.88	18.48	18.18	18.79	18.48	20	18.79	18.79	18.79	20	20.61	19.39	19.46	19.45	17.33	20.36	21.54	21.23	21.23	21.23	17.85	17.54	19.08	20.31	20.31	18.96	19.57	18.96	19.57	19.27	20.49	20.8	16.41	16.41	16.11	15.76	15.5	16.11
ISFnu3	18.99	18.99	19.3	19.87	18.67	18.35	18.67	18.67	19.3	17.19	19.81	18.87	18.24	18.55	18.24	19.18	19.18	19.81	19.81	19.81	21.07	20.5	19.87	20.44	24.84	23.57	20.7	22.33	22.33	22.33	22.33	21.68	21.36	22.65	20.71	22.33	21.15	21.79	22.76	21.47	21.79	22.12	22.44	18.1	17.83	17.14	17.41	16.83	15.87
ISFnu4	17.41	17.41	17.72	17.85	16.77	16.46	16.77	16.46	17.41	17.54	19.5	18.24	17.92	17.92	17.92	18.87	18.87	18.87	18.55	18.55	19.81	19.24	19.24	20.13	23.25	22.93	18.79	21.68	21.68	21.68	21.68	20.71	19.42	21.68	20.39	21.36	19.87	21.47	22.12	21.15	22.12	21.79	22.12	16.19	16.24	16.19	16.14	14.92	14.92
ISBth13	21.25	19.69	20.31	19.87	17.5	18.12	17.81	17.81	18.12	18.06	21.5	21.18	20.56	21.5	20.56	21.5	20.25	22.43	21.81	21.81	22.74	23.44	19.38	19.31	22.57	25.39	21.32	21.97	21.66	21.66	22.29	21.66	22.29	20.38	21.97	24.52	21.14	21.45	23.03	22.08	23.03	20.82	21.45	16.25	17.3	15	14.33	15.31	14.69
ISCth7	21.25	20.31	20.94	22.19	21.25	20.62	20.62	20.94	20.62	19.1	20.87	21.18	21.18	20.56	20.56	21.18	21.18	22.12	20.87	20.87	21.5	22.19	21.25	19.94	19.75	20.69	20.06	20.7	20.7	20.7	20.7	20.38	19.43	19.43	21.66	21.97	21.45	21.14	22.4	19.56	21.77	20.82	20.82	16.56	15.41	15.62	14.64	15.31	16.56
ISSto4	22.65	22.01	22.98	23.71	23.62	23.62	23.62	23.62	24.27	16.85	19.87	18.89	17.92	18.24	18.24	18.57	19.16	19.81	20.58	20.58	20.26	22.3	20.98	19.61	26.38	26.14	23.7	24.25	24.58	24.58	24.25	23.26	22.59	22.59	23.92	23.26	23.05	22.08	24.35	21.43	23.03	21.75	22.4	21.61	19.74	18.39	20.9	18.39	18.06
ISC1228	21.28	20.92	21.63	22.43	20.91	20.57	20.57	20.21	20.21	15.42	19.37	17.96	17.25	17.61	17.96	18.31	21.83	20.77	21.83	21.83	21.48	23.24	20.42	23.51	26.32	25.52	22.81	25.18	24.82	24.82	24.82	24.47	25.89	23.4	24.11	24.11	22.61	25.44	24.38	25.44	22.97	23.32	23.67	21.2	19.79	19.79	22.18	20.14	19.08
ISC1229	21.28	20.92	21.63	20.91	19.86	19.86	19.86	18.79	19.15	15.02	19.72	17.61	16.9	17.61	17.96	18.31	20.07	20.07	20.07	20.07	20.77	22.89	19.37	23.16	26.67	24.48	22.11	24.82	24.47	24.47	24.47	23.76	25.18	22.7	23.05	22.7	22.26	25.09	25.09	24.73	23.67	24.38	24.73	21.2	18.73	18.73	19.72	18.02	18.37
ISSto6	20.21	19.5	20.21	20.15	19.16	18.79	18.79	18.79	18.44	14.23	18.66	16.55	16.55	16.55	16.55	17.61	20.42	19.37	20.42	20.42	20.77	22.18	19.72	23.16	26.32	23.78	22.11	24.82	24.47	24.47	24.47	23.05	24.47	21.99	22.7	22.34	21.91	24.38	24.73	25.44	23.32	23.67	24.38	21.2	19.08	18.37	20.42	18.73	18.73
IS117	18.41	19.05	18.73	18.12	17.24	17.46	17.78	17.78	17.78	21.07	18.53	20.13	18.85	19.49	19.81	19.49	21.66	21.97	20.5	20.5	20.5	22.19	20.26	20.19	18.27	16.67	16.93	18.95	18.95	18.95	19.28	17.32	17.65	18.3	17.97	16.67	18.85	18.53	18.85	16.93	16.83	18.21	17.89	18.93	16.51	15.77	14.78	16.4	16.72
ISMpa1	18.79	19.75	18.79	18.58	17.52	18.79	18.47	17.83	18.47	17.63	18.33	18.65	18.01	18.33	18.33	18.97	17.63	17.63	18.1	18.1	18.1	20.06	21.04	18.71	18.45	17.53	17.74	18.15	18.15	18.15	18.15	20.13	20.46	18.15	17.82	19.14	20.97	18.71	19.03	18.39	16.99	19.35	18.39	17.83	19.23	16.88	18.41	17.52	17.2
ISKol6	17.1	15.81	15.48	16.27	14.52	14.52	15.16	13.87	14.52	13.87	20.13	18.51	17.86	18.51	18.51	18.18	20.06	18.12	18.59	18.59	19.23	20.26	16.99	18.24	17.26	17.32	14.94	17.28	17.28	17.28	17.28	17.61	17.61	17.94	17.61	19.6	16.88	16.56	16.56	17.21	17.43	17.53	17.86	17.72	18.45	17.31	16.29	18.59	16.99
IS1547	18.03	17.38	18.03	17.77	17.42	17.05	17.38	17.05	17.7	17.78	19.41	18.42	18.09	18.75	18.42	19.08	20.66	20.66	21.1	21.1	21.75	21.19	20.53	21.12	20.67	20.33	19.93	18.58	18.24	18.24	18.92	19.93	19.93	18.24	16.89	17.57	21.78	18.81	19.8	18.15	19.73	19.47	20.46	15.96	18.09	16.39	17.32	16.39	16.39
ISBmu4	20.5	20.19	21.74	21.05	20.18	20.19	20.5	19.88	20.5	18.88	21.56	21.88	21.25	21.88	20.62	21.88	20.87	20.56	21.91	21.91	22.53	19.18	19.18	20.38	18.44	20.31	19.94	17.2	17.2	17.2	17.2	20.38	18.15	18.47	18.79	18.79	18.69	17.76	19	18.69	18.3	18.38	17.76	17.9	16.46	17.03	17.59	16.72	16.72
ISPpu10	18.02	19.08	19.43	19.92	19.86	20.14	19.79	19.43	19.79	16.13	21.99	20.92	21.28	21.63	20.92	21.28	23.32	22.26	22.03	22.03	23.43	21.43	22.14	19.93	17.56	20.07	20.36	21.53	21.17	21.17	21.17	20.8	21.53	21.17	19.34	21.9	20.28	20.28	21.35	21.35	20.94	19.93	21.71	22.81	20.85	19.72	20.7	23.59	22.18
ISFop3	19	17.56	18.28	18.92	17.56	17.92	18.28	18.28	19	15.2	20.57	20.92	20.57	20.57	20.57	20.57	23.05	22.34	20.92	20.92	21.28	21.63	21.99	20.85	20.86	18.35	15.11	18.18	18.55	18.55	18.55	18.18	17.45	18.55	19.27	19.64	19.86	18.05	19.13	17.33	18.41	17.69	17.69	17.27	17.27	18.35	16.85	17.27	17.27
ISWpi12	18.05	16.61	17.69	17.83	15.71	15.88	16.25	16.61	16.25	16.4	16.43	17.86	16.43	17.14	16.43	17.14	18.57	19.64	18.21	18.21	18.57	15.71	18.21	17.79	19.86	19.06	18.41	20	20	20	20	21.09	21.09	19.64	21.82	21.09	21.38	19.93	19.93	21.74	19.93	19.93	19.93	19.49	18.41	16.61	17.27	15.88	16.97
ISMno29	21.28	20.21	20.57	22.05	20.21	20.92	20.92	21.63	21.63	17.6	22.89	21.83	22.18	22.18	22.54	22.54	23.16	21.75	22.73	22.73	23.08	22.34	21.63	19.43	21.35	21.35	21.99	23.91	23.91	23.91	23.91	23.91	24.28	24.28	25.36	23.91	24.11	24.11	23.76	23.4	23.66	24.47	24.47	21.55	22.26	21.91	22.18	19.79	22.26
ISHne5	19.71	21.15	20.79	22.01	20.07	20.07	20.79	20.43	20.43	19.2	19.43	18.73	18.37	18.37	18.37	18.73	19.79	20.85	18.73	18.73	19.08	20.57	20.57	21.2	21.15	20.79	21.15	20.73	20.73	20.73	20.73	21.82	20.73	21.82	22.91	20.73	21.58	20.86	22.3	21.58	22.3	20.14	21.22	20.79	21.15	20.43	20	19.71	19
ISPye59	17.92	19	18.64	18.15	17.56	17.2	17.56	17.56	17.56	16.8	18.73	19.79	18.37	19.43	19.08	19.43	19.79	20.49	20.14	20.14	21.2	19.5	19.86	18.02	17.2	19.71	21.86	21.45	21.45	21.45	21.45	18.91	18.55	19.27	21.09	21.09	19.42	19.42	21.22	20.86	20.86	20.86	20.14	20.07	19.71	19	19.29	17.2	18.28
ISMtsp9	20.42	20.07	21.13	21.05	20.98	20.42	20.42	20.77	20.42	18.8	18.66	18.31	17.96	17.61	17.61	18.66	21.4	19.3	19.44	19.44	19.44	15.96	19.15	18.02	20.28	21.71	21.63	21.38	21.38	21.38	21.38	21.74	22.1	20.29	21.74	21.74	21.55	21.55	23.67	22.97	22.58	24.03	24.38	21.6	18.95	18.88	20.91	20.28	19.58
ISStma6	18.68	18.68	19.41	18.58	17.58	17.58	17.58	17.22	17.58	16.39	18.12	17.03	16.3	16.3	16.3	16.67	21.01	21.74	18.84	18.84	19.93	17.75	19.93	18.77	20.59	20.59	23.53	23.79	23.79	23.79	23.79	22.68	24.54	23.05	22.68	23.42	23.62	25.09	23.62	25.46	25.83	24.35	23.99	18.75	20.96	20.96	17.58	19.12	17.28
ISStma7	17.58	17.58	18.32	18.18	17.22	16.85	16.48	16.85	16.85	16.8	20.29	19.57	18.48	18.48	18.48	18.84	21.74	20.29	18.84	18.84	18.84	18.84	19.93	20.58	18.38	19.85	21.69	21.93	21.93	21.93	21.56	18.96	20.45	18.22	20.07	20.07	22.14	20.66	21.03	22.51	22.14	21.03	22.88	20.96	19.85	20.22	18.32	18.38	17.65
ISStma8	18.32	17.95	17.95	18.18	17.58	17.58	16.85	17.22	17.22	16.39	20.29	19.93	18.84	18.84	18.84	19.2	22.46	19.93	18.48	18.48	18.84	18.84	20.65	20.94	19.49	20.22	22.43	21.93	21.93	21.93	21.93	19.33	20.45	18.96	21.19	20.82	22.51	21.03	21.4	22.88	23.25	22.14	22.51	22.06	21.69	21.32	20.15	19.85	18.75
ISGpa2	17.02	15.96	17.38	18.56	15.9	15.6	15.96	16.67	16.31	18.62	19.22	17.79	17.79	17.79	17.79	17.79	22.7	20.57	20.7	20.7	20.35	18.64	19.35	20.36	18.28	20.14	20.71	23.72	23.72	23.72	23.72	20.44	20.8	21.9	21.9	22.99	21.35	21	21.71	21	23.83	22.78	23.49	19.3	20.49	17.61	16.49	19.01	18.66
ISNme5	18.61	18.98	19.34	19.61	19.71	19.34	18.98	19.34	19.34	15.85	19.12	18.01	17.65	18.01	17.65	19.12	21.61	19.05	19.2	19.2	18.84	18.38	20.22	20.51	20.82	20.82	21.85	22.01	22.01	22.01	22.01	21.27	22.76	20.52	21.64	21.27	21.4	20.66	21.03	20.66	22.01	21.03	21.03	17.45	18.32	18.25	17.82	18.25	16.42
ISAli8	21.15	21.51	21.86	22.01	20.79	20.07	20.07	20.79	21.15	16.4	20.49	20.14	19.79	19.43	20.14	19.79	20.49	19.79	19.08	19.08	19.43	17.02	18.44	18.37	21.15	21.51	21.86	22.55	22.55	22.55	22.55	22.18	22.91	22.55	22.55	22.18	22.3	22.3	23.38	23.02	23.74	23.02	22.3	19.35	21.15	20.79	20.71	20.79	19.71
ISCc2	20.14	20.86	21.58	20.54	19.42	19.06	19.06	19.42	19.42	13.6	19.15	19.86	19.86	19.5	19.5	19.15	17.38	19.15	19.15	19.15	19.15	18.09	15.96	17.31	19.78	20.5	23.02	23.64	23.64	23.64	23.64	20.36	21.09	22.55	21.82	22.18	20.58	22.38	23.47	24.19	24.19	23.47	24.19	20.86	21.22	19.42	19	17.99	17.63
ISAli16	18.28	17.92	19	18.15	16.85	17.2	17.56	17.56	18.28	17.41	22.86	21.79	21.79	22.14	22.14	21.79	22.5	20.71	21.07	21.07	21.07	20.43	22.22	21.43	21.38	22.83	21.38	20.59	20.59	20.59	20.59	20.59	21.32	22.06	22.79	22.43	23.64	23.27	22.91	23.64	23.27	24	22.91	19.93	21.01	21.38	20.58	19.57	21.74
ISCps7	13.26	13.98	14.34	15	15.49	15.05	15.05	14.34	15.05	14	16.25	16.25	16.25	16.61	16.61	16.25	16.25	15.9	16.96	16.96	16.25	14.54	15.6	14.84	16.79	14.95	17.5	18.12	18.12	18.12	18.12	15.22	16.3	16.67	17.39	19.2	19	17.92	17.2	19.35	17.2	20.07	20.07	17.14	17.14	16.79	16.37	17.14	15.36
ISSde13	16.9	16.2	16.55	17.74	17.71	16.9	17.25	17.96	17.61	16	19.72	17.96	17.61	18.31	17.96	18.66	17.89	17.19	18.06	18.06	17.71	18.09	18.44	19.08	20.71	19.29	19.93	19.27	19.27	19.27	19.27	18.18	17.45	17.09	19.64	18.18	19.86	17.02	20.21	19.5	17.63	19.15	20.21	17.13	20.42	16.84	20.28	18.95	17.89
IS492	15.3	16.01	16.01	17.24	16.84	16.73	16.73	16.01	16.73	13.2	18.31	17.61	17.25	17.96	17.61	18.31	18.25	16.14	16.14	16.14	15.79	18.09	17.73	18.73	16.43	18.21	18.51	18.18	17.82	17.82	17.82	17.09	15.64	16.73	18.91	18.18	18.57	17.14	17.14	16.43	15.83	17.14	17.86	18.51	17.79	15.66	18.44	17.79	16.37
ISPtu2	15.05	15.41	15.77	16.6	15.55	15.41	15.41	15.05	15.41	13.6	17.31	16.96	16.96	17.67	17.31	17.67	17.31	15.19	16.25	16.25	15.55	18.44	17.02	17.67	18.28	18.57	17.92	18.55	18.18	18.18	18.18	17.45	16	16.36	17.82	16.73	19.06	17.63	17.27	16.91	16.19	17.63	18.35	18.28	19	16.13	18.57	18.28	16.85
ISShwo3	14.59	15.3	15.3	16.09	16.14	16.01	16.01	15.3	15.66	14	17.61	17.25	17.25	17.25	17.61	17.96	17.89	16.14	16.84	16.84	16.84	18.09	16.67	17.67	16.07	18.21	17.79	16.73	16.36	16.36	16.36	16.36	15.27	15.27	17.09	16.36	17.5	16.43	17.5	17.14	16.19	17.86	17.86	18.15	17.79	16.37	18.44	16.73	17.44
ISSpi5	15.41	16.13	16.49	17.76	17.31	17.2	17.56	16.13	16.85	14.8	18.02	18.37	18.02	18.37	18.37	19.08	17.67	16.61	16.96	16.96	16.96	18.79	17.73	18.37	16.85	17.86	17.56	17.45	17.09	17.09	17.09	17.45	16	16.36	18.18	17.45	19.06	17.99	17.99	16.91	15.47	18.35	18.71	19.71	19.35	17.2	19.29	17.92	17.92
ISEc32	19.72	19.01	19.01	20.38	19.51	19.01	19.01	18.66	19.37	14.4	18.66	18.31	17.25	17.61	17.61	17.96	21.4	20.7	20.49	20.49	19.79	18.79	20.92	20.49	19.57	21.71	20.92	21.38	21.38	21.38	21.38	21.74	20.65	21.38	19.57	22.1	18.37	19.08	20.49	20.14	20.43	20.49	20.14	18.6	19.3	18.25	16.43	18.25	17.19
ISKpn42	21.2	20.49	20.85	22.35	20.63	20.49	20.49	20.49	21.2	14.4	20.07	19.01	18.66	19.01	18.66	19.37	20.7	22.11	21.95	21.95	21.6	20.92	21.63	19.79	21	20.28	21.99	23.19	23.55	23.55	23.19	22.46	22.46	21.01	20.29	22.83	22.61	20.14	22.61	23.67	22.22	21.91	22.26	19.72	21.13	19.72	18.6	21.13	20.07
ISSm3	19.43	18.73	19.43	20.08	19.23	18.02	18.73	18.37	18.37	14.8	17.96	17.96	16.9	17.25	16.55	17.96	18.6	19.3	18.82	18.82	17.77	17.38	19.15	19.43	17.08	16.73	19.5	18.12	18.12	18.12	18.12	18.84	17.75	18.12	17.39	17.39	19.43	18.02	19.08	19.08	18.64	19.43	19.08	19.01	19.01	17.25	16.49	17.61	15.85
ISCARN26	19.29	18.57	18.93	20.38	19.29	18.93	19.29	19.29	19.29	16.6	19.22	18.15	17.79	18.15	18.51	18.86	21.99	21.63	20.21	20.21	20.57	20.79	21.86	21.43	19.13	19.93	19.78	19.49	19.49	19.49	19.49	21.32	19.49	20.96	20.96	20.59	21.66	20.94	22.74	21.3	21.45	22.38	20.94	20.86	18.35	17.99	18.28	19.42	15.47
ISBcen8	21	21.35	21.35	23.28	21.83	22.06	22.06	21.71	22.42	19.2	21.48	21.13	21.13	20.77	21.13	21.13	24.91	23.16	23.16	23.16	23.16	21.99	21.28	21.91	19.57	21	22.34	20.29	20.29	20.29	20.29	21.38	21.38	22.46	22.46	20.29	22.06	21.71	22.06	24.56	23.66	25.27	23.49	21.99	18.44	19.5	19.43	21.28	17.73
ISBmu9	22.06	22.06	22.06	23.66	21.48	21.71	21.71	22.06	22.06	18.4	19.72	19.37	19.01	19.01	19.37	20.07	23.51	21.75	22.11	22.11	21.75	20.21	20.21	20.85	21	21.71	20.92	21.38	21.38	21.38	21.38	21.74	21.01	22.46	22.1	20.29	23.13	21.71	22.78	24.91	22.94	25.27	23.84	21.99	18.44	19.5	19.08	20.21	16.67
ISHne4	20.58	21.3	20.58	21.01	20.58	19.86	20.22	20.58	20.58	17.67	19.22	19.93	18.86	19.22	19.93	20.64	20.28	19.57	18.15	18.15	19.22	19.93	20.64	18.44	22.02	21.3	24.91	22.63	22.63	22.63	22.63	22.26	22.26	24.45	22.99	24.45	24.64	23.91	23.91	22.46	21.38	22.46	22.1	21.3	21.66	20.58	20.5	20.94	20.22
ISMex17	19.49	20.22	19.49	19.07	20.22	19.49	19.49	19.49	20.22	16.8	22.78	21.71	21	22.06	21.71	22.06	23.84	23.84	23.49	23.49	24.56	21	22.78	21.99	24.91	22.02	20.94	21.45	21.45	21.45	21.45	20.73	18.91	21.09	22.55	20.73	22.46	22.46	22.46	22.1	23.55	24.28	21.38	22.38	18.41	19.49	16.91	18.41	19.13
ISHne3	22.02	22.38	22.38	19.84	19.86	19.86	19.86	20.58	20.58	17.74	22.78	21.71	21.35	21.35	22.42	21	23.13	24.2	23.84	23.84	23.84	22.14	22.5	23.13	21.66	20.22	22.38	20.88	20.88	20.88	20.51	20.88	21.98	22.71	21.25	22.71	21.74	21.74	24.28	22.83	22.83	22.1	21.74	23.47	20.58	20.58	20.86	19.86	19.86
ISMno7	20.79	21.15	20.79	20	19.15	20.07	20.07	19.35	19.71	19.6	22.61	22.26	22.26	21.55	21.91	22.97	23.67	22.97	22.61	22.61	23.32	21.63	20.21	21.2	18.57	18.15	22.14	19.93	19.93	19.93	19.93	19.2	20.29	21.38	21.74	22.1	21.15	21.86	20.79	21.86	21.51	22.58	21.15	22.14	19.64	19.64	20.28	19.29	19.64
ISRfsp2	22.46	21.75	23.16	21.8	21.88	21.75	21.75	21.4	22.46	17.86	21.33	20.63	19.23	20.28	20.28	20.98	21.95	20.21	20.76	20.76	20.76	19.01	21.13	20.7	21.91	21.91	20.77	22.66	22.66	22.66	22.66	20.14	21.22	22.66	23.38	23.74	22.81	23.16	21.4	23.16	21.71	19.65	20.7	21.33	21.68	19.23	18.82	17.83	20.98
ISGme8	21.83	21.13	20.42	21.51	21.33	20.77	21.13	21.48	21.13	20.4	23.24	21.48	21.13	21.83	21.83	22.18	24.91	21.75	21.18	21.18	20.49	21.28	20.21	21.91	21	21.71	23.4	23.91	23.91	23.91	23.91	22.83	22.1	22.46	22.83	22.46	22.61	21.55	22.97	23.32	23.66	23.32	23.32	19.65	20.35	18.25	18.53	18.95	18.6
ISMae40	20.14	19.42	20.5	21.24	18.93	18.35	17.99	19.78	19.42	20.08	21.35	21.71	20.64	22.06	21.35	22.78	23.13	20.64	21	21	20.28	21.35	22.06	21.63	20.79	21.07	22.58	21.01	21.01	21.01	21.01	21.01	19.93	19.57	19.93	20.65	20.86	19.78	20.14	20.14	20.86	20.86	19.78	21.86	19	18.64	18.93	17.92	17.56
ISCaa7	18.88	18.18	18.88	18.35	15.81	16.78	16.08	16.08	17.13	16.47	21.8	22.49	22.15	22.84	21.8	21.8	21.45	21.45	22.49	22.49	21.45	20.21	19.86	19.44	22.38	20.63	21.33	23.49	23.13	23.13	22.42	20.28	22.42	23.84	23.13	23.84	20.35	18.6	22.46	21.05	21.13	20.7	20.7	18.53	19.23	20.98	19.51	21.33	19.23
ISCaa14	19.58	19.23	19.23	19.85	20.49	20.63	20.63	20.28	20.98	14.74	22.11	21.4	20.7	21.05	21.05	21.05	22.73	20.63	21.45	21.45	20.42	22.97	22.61	20.42	21.28	21.63	23.67	23.83	23.83	23.83	23.83	23.47	23.47	22.38	23.83	24.91	23.24	22.18	22.54	22.18	21.07	23.24	23.24	21.33	22.03	19.93	20.56	20.28	19.58
ISNgo2	17.89	18.95	17.54	17.29	17.19	17.19	17.19	15.79	16.49	14.74	19.3	19.65	18.6	19.65	19.3	20	22.03	22.03	21.88	21.88	22.57	20.14	23.67	21.83	25.27	23.93	23.76	22.46	22.46	22.46	22.83	22.1	22.46	21.38	21.74	21.01	22.26	22.97	21.91	22.26	21.15	20.85	21.2	22.89	21.13	19.72	21.05	21.83	19.37
ISNgo3	18.37	18.02	17.31	19.7	19.08	18.37	18.37	19.08	19.43	15.73	20.57	19.86	18.44	18.79	19.15	19.5	22.97	22.26	22.81	22.81	22.46	19.64	21.43	20.64	23.02	21.3	20.43	20.88	20.88	20.88	20.88	19.41	18.68	20.88	22.34	21.25	21.43	20.71	20.71	18.93	20.29	19.29	18.57	21.35	20.64	21	22.34	21.35	20.28
IS1000A	19.08	19.79	21.2	20.91	19.08	19.43	19.08	19.43	19.43	17.86	22.11	21.05	21.05	21.05	20.35	20.7	21.75	21.75	21.05	21.05	19.3	20.77	22.18	21.4	22.78	23.13	22.42	21.3	21.3	21.3	21.3	22.74	23.1	21.66	22.02	21.66	22.14	21.79	23.21	23.93	21.79	22.5	22.5	23.13	22.06	22.78	21.99	22.06	23.13
IS1000B	19.08	19.43	21.2	20.53	18.73	19.08	18.73	19.08	19.08	17.86	22.46	21.4	21.4	21.4	20.7	21.05	22.11	22.11	21.4	21.4	20	20.77	22.54	21.75	22.78	22.78	22.78	21.3	21.3	21.3	21.3	22.74	23.47	22.02	22.02	22.38	22.14	21.79	23.21	23.93	22.14	22.86	22.86	23.13	22.06	22.78	21.99	22.06	23.13
IS1663	18.47	17.42	18.12	19.03	17.12	16.38	16.72	17.77	17.42	19.29	20.49	19.79	19.1	19.1	19.44	20.14	20.76	20.76	18.62	18.62	19.66	22.03	20.63	21.6	22.11	21.05	23.43	23.93	23.93	23.93	23.57	22.14	22.14	22.14	21.79	21.79	21.33	19.93	21.68	22.38	20.49	22.73	22.73	20.56	20.21	19.86	17.71	18.47	19.16
ISKqu3	19.66	19.66	19.66	21.77	19.66	19.66	19.31	19.66	18.97	17.72	19.79	18.06	18.4	18.4	18.4	18.06	21.8	19.03	18.84	18.84	18.49	19.58	21.68	21.95	23.94	22.97	23.86	22.22	21.86	21.86	21.86	23.66	23.3	22.94	21.51	22.58	22.73	20.98	22.38	22.03	21.28	23.78	23.43	20.42	18.06	17.99	17.59	19.72	20.42
ISEch1	20.07	20.07	20.07	20.82	19.72	19.72	20.07	19.72	20.07	16.54	20.21	19.51	19.51	20.21	19.86	19.51	19.44	21.18	20.62	20.62	20.62	21.68	22.03	20.91	24.38	21.28	20.07	23.3	23.3	23.3	23.3	19.35	19.71	21.15	20.07	20.07	18.25	17.89	20	20.7	19.93	21.4	20.7	20.21	19.16	18.82	18.4	19.86	20.21
ISWen2	20.48	20.14	20.82	19.34	19.8	20.14	20.14	20.14	20.14	18.6	23.63	22.26	21.92	21.58	21.92	21.92	24.91	23.55	22.64	22.64	22.97	25.17	23.1	23.37	27.08	25.44	21.8	23.67	23.67	23.67	23.32	25.09	24.38	21.91	24.73	22.97	20.69	22.41	25.52	22.41	24.48	23.1	22.41	18.71	19.52	19.8	18.71	18.09	17.75
ISStma4	21.6	20.91	22.3	22.85	21.95	21.6	22.3	21.25	21.95	19.69	23.96	23.61	22.92	22.92	23.26	23.61	26.64	25.26	24.91	24.91	25.95	22.38	25.52	23.69	26.76	26.15	25.61	27.6	27.24	27.24	27.24	27.96	27.96	26.16	26.52	27.24	27.46	24.65	27.46	27.82	27.3	29.93	27.82	21.75	22.46	22.46	20.63	21.75	22.46
IS621	23.29	21.92	22.95	23.44	22.45	23.29	22.6	22.6	23.29	17.51	23.02	23.02	21.65	22.68	22.68	22.34	24.66	25.68	25.76	25.76	25.76	25.26	26.3	23.45	26.04	24.65	25.61	27.21	27.21	27.21	27.21	25.44	25.09	25.44	25.09	24.73	26.55	24.83	25.86	23.79	25.52	25.52	25.86	24.32	24.32	22.95	23.21	22.6	21.58
ISCro4	21.92	20.89	22.26	22.34	21.43	21.92	21.92	21.58	22.26	19.46	23.71	23.02	21.65	22.68	22.68	22.34	26.03	26.37	25.76	25.76	26.1	24.22	26.64	24.48	26.39	25	24.91	26.5	26.5	26.5	26.5	25.44	25.44	26.86	26.5	25.44	26.21	24.48	26.21	24.83	26.57	26.21	27.24	24.66	23.97	23.97	23.21	22.26	21.23
ISOt5	20.83	21.18	21.18	21.93	21.03	21.18	20.83	23.26	22.22	20.08	20.49	20.83	20.14	20.83	20.14	21.88	23.18	20.07	21.31	21.31	21.99	22.38	22.73	21.25	24.21	22.81	22.03	22.86	22.86	22.86	22.86	22.86	23.57	23.21	23.93	22.86	22.65	21.25	21.6	20.56	21.2	20.91	21.95	21.53	21.53	19.44	21.45	20.49	21.18
ISCARN57	22.18	20.07	21.13	21.97	21.13	20.42	20.77	22.89	22.54	19.05	22.81	21.75	21.4	20.35	21.05	20.35	25.61	24.91	23.86	23.86	24.56	21.83	24.3	24.56	27.05	25.62	25.27	26.35	26.35	26.35	26.35	25.99	25.63	24.19	25.99	23.83	26.07	24.64	26.43	25	23.93	25	26.07	23.49	24.2	22.06	20.21	22.42	21.71
ISCARN67	23.24	21.13	22.54	23.86	22.18	22.54	22.54	23.94	23.59	21.03	23.16	22.11	21.05	21.05	20.35	21.4	25.96	25.26	24.56	24.56	24.91	23.59	25.35	25.26	27.05	26.33	25.27	28.52	28.52	28.52	28.52	27.08	26.71	25.27	27.44	24.91	27.86	25.71	27.14	26.07	25.36	27.14	27.86	24.56	23.84	21.71	21.28	22.06	22.06
ISSpe4	31.11	32.38	32.06	33.1	31.75	31.75	31.43	31.43	32.06	24.91	32.8	34.73	34.73	34.08	34.73	33.44	31.41	31.73	32.37	32.37	32.69	30.42	32.04	31.29	27.8	29.17	28.66	29.22	28.57	28.57	28.25	27.6	28.9	28.25	31.17	29.87	30.03	28.12	33.23	30.35	31.83	29.71	31.31	26.84	29.71	27.8	28.03	27.48	24.92
ISVsp10	23.42	23.1	23.73	24.23	22.81	23.42	22.78	21.84	22.47	14.86	21.22	22.19	21.54	21.22	20.58	20.58	19.55	19.55	21.59	21.59	22.54	22.01	20.06	21.29	18.06	19.03	20.58	20.26	19.61	19.61	19.61	17.65	17.97	17.65	17.32	20.26	18.85	20.13	20.45	19.81	20.39	20.45	20.13	20.32	19.37	18.1	18.04	16.83	16.83
ISGdi7	24.84	23.27	24.21	23.23	23.36	23.9	23.9	23.58	23.58	18.28	21.97	21.34	21.02	20.7	20.38	20.7	22.54	22.22	21.07	21.07	21.38	21.47	20.51	20.77	20.51	20.19	21.09	23.05	22.73	22.73	22.4	22.08	22.08	22.08	22.08	22.4	23.81	23.81	23.49	22.54	22.83	22.22	23.17	21	19.87	18.81	20	18.81	19.44
ISSph11	20.95	21.9	21.27	22.26	20.19	20.32	20.63	20.95	20.63	19.78	23.96	23.32	23.64	22.68	23.64	23.64	24.84	24.52	22.86	22.86	23.17	26.05	23.15	25.64	27.33	23.79	25	21.5	21.5	21.5	21.17	22.48	22.15	22.48	22.8	22.15	24.6	22.36	23.96	23	22.58	22.36	23.96	22.61	21.97	23.25	22.22	23.57	22.61
ISMno25	21.45	22.4	22.08	21.43	19.44	19.56	19.24	19.56	19.87	17.92	23.25	23.89	22.61	23.25	23.25	23.25	23.49	22.86	21.77	21.77	21.45	22.76	22.12	23.64	21.15	23.08	20.13	21.75	21.43	21.43	21.75	24.03	23.05	21.1	23.38	22.73	23.81	25.71	25.08	22.22	22.51	21.27	21.9	21.52	20.89	19.3	20.5	19.94	20.89
ISMno20	20.49	21.55	20.85	22.39	22.61	22.97	22.61	21.91	22.61	18.52	23.02	24.46	24.46	23.74	23.38	24.1	23.66	22.58	22.14	22.14	22.14	22.46	22.83	23.1	23.19	24	22.02	22.06	22.06	22.06	21.69	24.63	23.16	21.69	23.53	24.63	24.46	25.18	23.74	23.38	23.27	23.38	24.1	20.07	22.22	21.86	22.86	23.3	22.58
ISAzs35	21.59	22.54	21.27	21.92	21.32	21.9	21.9	20	20.95	17.63	22.36	22.04	22.68	21.73	23	22.36	20.7	21.97	21.59	21.59	21.27	21.86	23.15	21.15	22.51	21.86	19.87	20.85	20.85	20.85	20.85	22.8	22.15	22.15	23.78	22.48	23	22.68	23	21.73	22.26	21.41	21.73	19.75	19.75	20.06	20.95	20.06	19.43
ISRel9	19.94	19.94	19.62	19.45	20.62	20.57	20.57	19.94	20.25	17.2	23.25	22.93	23.25	22.61	23.89	22.93	20.63	21.27	21.2	21.2	22.15	20.51	21.47	19.49	21.47	19.23	18.21	20.13	20.13	20.13	20.13	20.78	20.13	20.13	19.81	22.08	21.34	21.02	20.7	19.75	21.86	20.7	20.38	16.83	20.63	18.1	20.57	19.05	19.37
ISC1190	22.3	21.62	22.3	22.26	20.27	20.61	20.61	20.95	20.95	15.65	21.28	20.95	21.62	20.61	19.93	21.28	20.95	20.95	21.62	21.62	21.28	22.97	21.62	21.96	23.31	22.97	20.27	21.43	21.09	21.09	21.43	23.81	22.11	21.43	22.11	24.15	20.61	21.62	22.64	20.95	21.96	21.62	20.27	21.69	20	20.68	20.27	21.02	20.34
ISSto5	23.81	23.47	24.15	22.43	21.43	21.77	21.77	21.77	21.77	16.54	23.13	22.79	23.13	22.45	21.77	23.13	22.79	23.13	23.47	23.47	23.13	24.83	23.47	23.81	24.15	24.49	21.43	21.92	21.58	21.58	21.92	23.97	22.6	21.92	23.63	25	21.43	22.79	23.81	22.11	23.47	22.45	21.77	21.84	20.82	19.8	19.73	20.48	19.8
ISWpi14	22.04	20.07	20.72	21.6	21.05	20.72	20.72	20.72	21.38	17.34	22.11	20.46	20.46	20.79	20.13	20.79	22.11	20.79	20.79	20.79	21.12	24.09	19.8	21.45	22.19	23.84	20.53	23.59	23.59	23.59	23.59	24.92	23.59	24.58	22.59	23.59	23.18	24.5	23.51	23.18	21.85	23.51	23.51	18.89	19.21	18.69	19.28	21.31	18.69
ISMch4	25.36	24.29	23.93	24.33	23.93	23.57	23.93	24.29	23.93	17.36	25.18	24.82	24.46	24.46	24.82	25.18	24.1	26.98	24.82	24.82	25.54	26.09	26.81	25.72	24.91	27.9	25.27	23.08	22.71	22.71	22.71	25.27	26.01	22.71	24.18	23.81	23.83	24.55	24.19	25.63	23.91	23.47	24.55	25.35	24.19	24.64	24.2	25.71	25.71
ISAtu7	24.67	24.67	25	23.69	24.67	24.01	24.67	24.01	25	14.29	22.85	21.85	21.19	21.19	21.52	22.19	21.85	22.85	22.85	22.85	23.84	23.67	21.67	20.33	23.92	23.33	21.59	20.2	20.54	20.54	20.54	19.87	20.2	21.21	21.89	20.2	20.93	23.92	20.93	21.93	21.33	21.93	23.26	21.43	23.26	21.71	21.97	23.03	23.36
ISPye32	26.38	27.04	27.69	24.83	25.73	25.08	26.06	25.73	26.06	14.81	22.88	22.55	21.9	21.57	22.22	22.55	20.59	21.9	21.57	21.57	22.22	23.03	22.04	19.41	23.28	23.68	20.98	20.27	20.27	20.27	20.6	19.93	20.27	21.59	22.92	20.93	21.31	22.95	20.98	22.3	22.04	20.33	21.97	21.15	22.62	20.45	21.68	22.4	22.4
ISGsu4	17.41	17.09	17.72	17.63	15.72	16.14	16.46	16.14	15.82	15.16	17.57	18.85	17.57	18.53	19.17	18.85	18.79	18.15	17.41	17.41	17.72	18.33	19.29	17.68	19.11	20.7	19.37	17.15	17.15	17.15	17.15	16.5	17.15	15.53	18.12	17.48	19.62	18.35	17.41	19.3	17.95	17.41	18.04	17.09	15.82	16.14	16.4	16.14	16.77
ISGsu5	16.8	17.21	18.03	17.04	15.45	15.16	15.57	15.98	14.75	15.53	22.73	23.14	21.49	23.14	23.55	22.73	20.99	22.63	22.04	22.04	22.45	20	21.67	20.83	21.16	23.24	23.55	21.52	21.52	21.52	21.52	21.1	21.52	20.68	21.94	23.21	22.13	20.9	22.54	21.31	22.08	21.31	21.72	20.08	19.67	19.67	20	19.67	18.85
ISMahy12	17.14	16.83	17.78	17.69	15.14	15.87	15.56	16.19	15.87	13.72	19.49	19.17	18.53	18.53	20.13	18.53	19.43	19.11	19.05	19.05	19.68	18.65	18.97	17.68	19.11	19.11	18.1	20.39	20.71	20.71	20.71	17.48	19.42	18.45	19.42	18.12	19.37	18.41	20	21.27	19.23	16.83	18.1	17.14	18.1	17.46	16.77	19.37	19.05
ISShfr7	16.83	16.83	17.46	18.03	14.83	15.56	15.87	15.87	15.56	16.25	17.89	17.57	16.61	17.89	18.85	17.57	19.43	17.2	16.83	16.83	17.14	18.97	18.33	18.01	19.75	18.47	17.46	18.12	18.12	18.12	18.12	18.12	17.48	16.18	19.74	17.8	19.37	20.32	18.41	19.05	17.31	16.51	17.14	17.46	16.19	16.83	16.14	17.46	19.05
ISShwo5	17.46	17.46	18.1	17.69	15.14	15.87	16.19	16.19	15.87	16.25	18.53	17.89	16.93	18.21	19.17	17.89	19.43	17.52	16.83	16.83	17.14	19.61	18.65	17.36	20.38	18.79	18.1	18.45	18.45	18.45	18.45	18.45	18.12	16.18	20.39	17.8	19.68	20.63	19.05	20	17.95	16.83	17.46	17.78	16.19	17.78	16.14	17.46	19.05
ISSsu15	21.19	20.86	20.86	22.22	20.39	20.86	20.53	18.54	19.21	18.32	21.93	22.92	22.59	21.93	21.59	22.59	23.26	24.25	24.58	24.58	24.58	24.92	23.92	24.5	23.59	21.52	24.92	23.92	23.92	23.92	23.92	22.92	23.26	22.26	22.92	24.58	22.59	23.59	22.92	21.93	21.59	21.93	22.59	20.93	21.26	21.26	20.53	21.26	20.6
ISLin1	19.87	19.54	18.89	21.11	19.09	19.22	19.87	19.87	19.87	17.65	20.2	19.54	19.22	19.54	19.54	19.87	21.5	19.87	20.85	20.85	20.2	22.95	20	21.24	22.62	21.64	21.64	19.93	19.93	19.93	19.93	21.93	20.27	20.27	20.93	23.59	21.64	20.33	21.64	21.31	21.38	20.98	22.3	20.13	17.65	18.12	17.74	18.45	17.8
ISMac14	23.22	22.29	22.6	21.24	21.85	21.05	21.36	21.36	20.74	15.9	19.75	19.44	19.12	18.81	19.12	20.06	21.88	20.62	20.74	20.74	21.36	21.14	22.71	20.75	25.94	24.69	21.81	23.57	23.25	23.25	23.25	22.93	22.93	21.34	21.97	23.57	23.05	22.12	23.99	22.74	23.34	22.12	22.43	19.39	19.2	20.25	19.27	19.33	19.94
ISMba20	22.29	21.98	22.29	21.57	22.77	21.98	22.6	22.29	22.29	16.96	20.69	20.38	20.06	19.75	20.06	21.32	23.44	20.94	20.74	20.74	21.05	21.14	23.03	21.7	28.12	25.62	22.43	23.25	22.93	22.93	22.93	23.25	22.61	21.66	21.97	24.2	21.5	21.81	22.74	22.43	22.4	21.18	20.87	20	19.81	21.17	20.49	20.25	21.17
ISMba7	22.6	22.29	22.6	21.9	22.15	21.67	21.98	21.36	21.05	16.96	21	20.69	20.38	20.06	20.38	21.63	23.44	21.56	21.67	21.67	21.98	22.4	23.66	22.96	25.94	24.06	21.18	22.29	22.29	22.29	22.29	24.2	23.25	21.97	20.38	22.61	21.81	21.18	22.43	22.12	22.08	20.56	20.56	19.09	18.58	19.33	19.27	19.63	20.25
ISMma5	21.67	21.36	21.36	20.59	21.54	21.05	20.74	20.43	20.43	16.96	21.32	20.69	20.38	20.06	20.38	21.32	23.12	21.88	21.98	21.98	22.6	21.77	23.97	22.96	25.62	24.38	21.5	22.61	22.29	22.29	22.29	23.57	22.61	21.66	21.02	22.93	22.74	21.5	22.74	22.12	22.08	21.5	21.18	19.09	18.89	19.33	18.96	19.33	19.33
ISH18	19.66	20.22	19.1	20.79	20.79	21.91	22.47	20.79	20.79	22.35	22.35	22.35	20.67	21.23	21.79	21.79	22.35	22.35	23.46	23.46	23.46	22.35	24.58	24.58	21.02	21.59	21.59	22.16	22.16	22.16	22.16	19.89	22.16	23.3	19.32	22.73	21.02	20.45	21.02	21.59	21.02	23.3	23.3	16.95	19.77	21.47	18.64	20.9	24.29
ISHvo10	22.4	23.05	22.4	23.94	23.05	23.38	23.7	23.38	23.38	20	23.93	23.93	22.3	22.95	23.28	22.62	24.84	24.51	24.18	24.18	24.84	25.08	27.06	25.66	22.85	24.58	25.74	25.17	25.17	25.17	25.17	23.49	24.83	25.84	24.16	26.17	24.09	23.76	24.42	25.08	25.25	25.41	26.07	19.74	21.38	23.36	20.33	23.03	22.37
ISHvo9	22.08	22.73	22.08	23.94	23.05	23.38	24.03	23.05	23.38	20	23.61	23.93	22.3	22.95	23.28	22.3	24.84	24.51	24.18	24.18	24.51	24.09	26.73	25.33	22.19	23.92	25.74	24.5	24.5	24.5	24.5	23.49	24.83	26.51	24.5	26.51	23.76	24.09	24.42	25.08	25.25	25.41	25.74	19.41	20.72	22.7	19.67	22.7	21.71
[truncated: 295 more columns]

## Sheet: Figure 2a
Uncropped Gel for Figure 2a

## Sheet: Figure 2c
Uncropped Gel for Figure 2c

## Sheet: Figure 2d
Uncropped Gel for Figure 2d

## Sheet: Figure 3a,b
Uncropped Gels for Figure 3a,b

## Sheet: Figure 4c
Figure 4c
			mCherry cells/Total cells			Descriptive Statistics
			Replicates			Mean	Std. Deviation	Std. Error of Mean
Description	Donor	Target	1	2	3
Target only	None	ISEc11 Native Target	0	0	0	0	0	0
Cargo	None	ISEc11 Native Target	1.99	1.46	2.6	2.017	0.5705	0.3294
No seekRNA	TnpEc11 no seekRNA	ISEc11 Native Target	1.94	1.42	4.13	2.497	1.438	0.8303
Long seekRNA	TnpEc11 Long seekRNA	ISEc11 Native Target	10.9	11.9	24.4	15.73	7.522	4.343
seekRNA M1	TnpEc11 seekRNA M1	M1 Target	24.5	27.2	18.6	23.43	4.398	2.539
seekRNA M2	TnpEc11 seekRNA M2	M2 Target	17.1	13.2	14.4	14.9	1.997	1.153
seekRNA	TnpEc11 seekRNA	ISEc11 Native Target	44.2	43.3	38.5	42	3.064	1.769

## Sheet: Figure 5a
Uncropped Gels for Figure 5a

## Sheet: Figure 5b
Uncropped Gels for Figure 5b

## Sheet: Figure  6a
Uncropped Gels for Figure 6a

## Sheet: Figure 6c
Uncropped Gels for Figure 6c

[truncated: 7 more sheets: Figure 6e, Figure 7d, Figure 8b, Figure 8c, Supp Fig 5a, Supp Fig 5b, Supp Fig 5c]
